# Supplementary material for: Cause of death during nasopharyngeal carcinoma survivorship: a population-based analysis
Source: Front Oncol. 2023 Oct 18;13:1269118. doi: 10.3389/fonc.2023.1269118 (PMC10619912; doi:10.3389/fonc.2023.1269118)
Supplement: Supplementary file 1 [file DataSheet_1.zip]

Archive with 25 entries (25 files):
- Supplementary material/Supplementary Table 1.xlsx
- Supplementary material/Supplementary Table 10.xlsx
- Supplementary material/Supplementary Table 11.xlsx
- Supplementary material/Supplementary Table 12.xlsx
- Supplementary material/Supplementary Table 13.xlsx
- Supplementary material/Supplementary Table 14.xlsx
- Supplementary material/Supplementary Table 15.xlsx
- Supplementary material/Supplementary Table 16.xlsx
- Supplementary material/Supplementary Table 17.xlsx
- Supplementary material/Supplementary Table 18.xlsx
- Supplementary material/Supplementary Table 19.xlsx
- Supplementary material/Supplementary Table 2.xlsx
- Supplementary material/Supplementary Table 20.xlsx
- Supplementary material/Supplementary Table 21.xlsx
- Supplementary material/Supplementary Table 22.xlsx
- Supplementary material/Supplementary Table 23.xlsx
- Supplementary material/Supplementary Table 24.xlsx
- Supplementary material/Supplementary Table 25.xlsx
- Supplementary material/Supplementary Table 3.xlsx
- Supplementary material/Supplementary Table 4.xlsx
- Supplementary material/Supplementary Table 5.xlsx
- Supplementary material/Supplementary Table 6.xlsx
- Supplementary material/Supplementary Table 7.xlsx
- Supplementary material/Supplementary Table 8.xlsx
- Supplementary material/Supplementary Table 9.xlsx
