# Supplementary material for: Cause of death during nasopharyngeal carcinoma survivorship: a population-based analysis
Source: Front Oncol. 2023 Oct 18;13:1269118. doi: 10.3389/fonc.2023.1269118 (PMC10619912; doi:10.3389/fonc.2023.1269118)
Supplement: Supplementary file 1 [file DataSheet_1.zip › Supplementary material/Supplementary Table 1.xlsx]

## Sheet: Sheet1
Supplementary Table 1 Standardized-mortality ratios(SMRs) for each cause of death following NPC diagnosis in male patients
	Timing of Death After Diagnosis
	All years		<1 year		1 to <5 years		5 to <10 years		≥10 years
	No.(%)	SMR(95% CI)	No.(%)	SMR(95% CI)	No.(%)	SMR(95% CI)	No.(%)	SMR(95% CI)	No.(%)	SMR(95% CI)
Cause of Death	1284(100%)	7.70#(7.28-8.13)	334(100%)	16.63#(14.90-18.52)	655(100%)	8.91#(8.24-9.62)	231	4.26#(3.73-4.84)	64(100%)	3.38#(2.60-4.32)
All Malignant Cancers	1041(81.07%)	22.91#(21.54-24.35)	285(85.33%）	50.83#(45.10-57.09)	579(88.40%)	28.49#(26.21-30.91)	149(64.50%)	10.27#(8.69-12.06)	28(43.75%)	5.60#(3.72-8.09)
Nasopharynx	658(51.25%)	3,616.59#(3345.50-3903.80)	166(49.70%)	7,333.55#(6260.36-8537.92)	398(60.76%)	4,771.91#(4314.56-5264.55)	84(36.36%)	1,475.69#(1177.07-1827.01)	10(15.63%)	526.97#(252.70-969.11)
Oropharynx	23(1.79%)	197.65#(125.29-296.57)	13(3.89%)	1,033.84#(550.48-1767.90)	9(1.37%)	180.82#(82.68-343.24)	1(0.43%)	25.41(0.64-141.60)	0(0)	0(0-251.44)
Oral Cavity and Other Pharynx	70(5.45%)	23.70#(18.48-29.94)	24(7.19%)	35.47#(22.73-52.78)	34(5.19%)	25.50#(17.66-35.63)	8(3.46%)	8.90#(3.84-17.53)	4(6.25%)	90.58#(24.68-231.92)
Digestive System	34(2.65%)	2.34#(1.62-3.27)	5(1.50%)	2.88(0.93-6.72)	15(2.29%)	2.32#(1.30-3.82)	11(4.76%)	2.34#(1.17-4.19)	3(4.69%)	1.83(0.38-5.35)
Respiratory System	78(6.07%)	5.90#(4.66-7.36)	18(5.39%)	10.41#(6.17-16.45)	33(5.04%)	5.47#(3.77-7.68)	20(8.66%)	4.87#(2.97-7.52)	7(10.94%)	5.18#(2.08-10.67)
Bones and Joints/Soft Tissue	4(0.31%)	16.25#(4.43-41.60)	1(0.30%)	30.51(0.77-170.02)	1(0.15%)	6.73(0.17-37.51)	2(0.87%)	30.85#(3.74-111.43)	0(0)	0(0-0)
Skin excluding Basal and Squamous	20(1.56%)	21.87#(13.36-33.78)	9(2.69%)	78.94#(36.10-149.85)	8(1.22%)	19.58#(8.45-38.58)	3(1.30%)	10.17#(2.10-29.71)	0(0)	0(0-38.13)
Breast/Genital/Urinary/Endocrine System	4(0.31%)	10.72#(2.92-27.44)	0(0)	0(0-68.37)	2(0.31%)	10.93#(1.32-39.47)	2(0.87%)	14.68#(1.78-53.03)	0(0)	0(0-0)
Brain and Other Nervous System	5(0.39%)	4.22#(1.37-9.86)	3(0.90%)	21.47#(4.43-62.74)	2(0.31%)	3.8(0.46-13.73)	0(0)	0(0-9.61)	0(0)	0(0-27.53)
lymph/Blood	10(0.78%)	7.97#(3.82-14.66)	2(0.60%)	7.97(0.96-28.78)	5(0.76%)	6.04#(1.96-14.11)	2(0.87%)	15.61#(1.89-56.38)	1(1.56%)	20.96(0.53-116.79)
Miscellaneous Malignant Cancer	135(10.51%)	40.42#(33.89-47.84)	44(13.17%)	106.60#(77.46-143.11)	72(10.99%)	48.28#(37.78-60.80)	16(6.93%)	15.03#(8.59-24.40)	3(4.69%)	8.08#(1.67-23.60)
In situ, benign or unknown behavior neoplasm	7(0.55%)	7.33#(2.95-15.10)	1(0.30%)	8.82(0.22-49.12)	2(0.31%)	4.78(0.58-17.28)	3(1.30%)	9.56#(1.97-27.94)	1(1.56%)	9.07(0.23-50.56)
Noncancer	236(18.38%)	9.47#(8.30-10.76)	48(14.37%)	14.45#(10.65-19.15)	74(11.30%)	6.15#(4.83-7.72)	79(34.20%)	9.89#(7.83-12.32)	35(54.69%)	22.44#(15.63-31.21)
Infections	17(1.32%)	17.69#(10.30-28.32)	7(2.10%)	45.09#(18.13-92.91)	4(0.61%)	10.17#(2.77-26.05)	4(1.73%)	17.19#(4.68-44.01)	2(3.13%)	11.11#(1.35-40.14)
Diabetes Mellitus	6(0.47%)	0.91(0.33-1.99)	3(0.90%)	3.95(0.81-11.54)	1(0.15%)	0.35(0.01-1.94)	0(0)	0(0-1.71)	2(3.13%)	2.54(0.31-9.17)
Alzheimers (ICD-9 and 10 only)	1(0.08%)	0.41(0.01-2.31)	0(0)	0(0-15.20)	1(0.15%)	1.03(0.03-5.76)	0(0)	0(0-4.23)	0(0)	0(0-11.13)
Diseases of Heart	57(4.44%)	1.39#(1.05-1.79)	12(3.59%)	2.38#(1.23-4.16)	17(2.60%)	0.94(0.55-1.50)	20(8.66%)	1.49(0.91-2.31)	8(12.50%)	1.73(0.75-3.41)
Hypertension without Heart Disease	4(0.31%)	2.16(0.59-5.54)	0(0)	0(0-18.37)	1(0.15%)	1.27(0.03-7.09)	1(0.43%)	1.59(0.04-8.86)	2(3.13%)	8.57#(1.04-30.94)
Cerebrovascular Diseases	17(1.32%)	2.23#(1.30-3.56)	0(0)	0(0-3.99)	5(0.76%)	1.5(0.49-3.49)	8(3.46%)	3.22#(1.39-6.34)	4(6.25%)	4.52#(1.23-11.57)
Diseases of Arteries	3(0.23%)	22.06#(4.55-64.47)	0(0)	0(0-46.46)	3(0.46%)	53.01#(10.93-154.92)	0(0)	0(0-0)	0(0)	0(0-0)
Pneumonia and Influenza	12(0.93%)	3.79#(1.96-6.63)	3(0.90%)	7.81#(1.61-22.83)	6(0.92%)	4.39#(1.61-9.55)	2(0.87%)	1.89(0.23-6.81)	1(1.56%)	2.85(0.07-15.86)
Chronic Obstructive Pulmonary Disease and Allied Cond	23(1.79%)	2.79#(1.77-4.19)	3(0.90%)	3.1(0.64-9.05)	7(1.07%)	1.96(0.79-4.05)	9(3.90%)	3.30#(1.51-6.27)	4(6.25%)	4.10#(1.12-10.50)
Chronic Liver Disease and Cirrhosis	5(0.39%)	1.33(0.43-3.10)	0(0)	0(0-8.09)	3(0.46%)	1.76(0.36-5.14)	1(0.43%)	0.83(0.02-4.63)	1(1.56%)	2.51(0.06-13.96)
Nephritis/Nephrotic Syndrome/Nephrosis	1(0.08%)	0.32(0.01-1.76)	1(0.30%)	2.67(0.07-14.87)	0(0)	0(0-2.67)	0(0)	0(0-3.58)	0(0)	0(0-9.92)
Pregnancy/Childbirth/Puerperium	0(0)	0(0-0)	0(0)	0(0-0)	0(0)	0(0-0)	0(0)	0(0-0)	0(0)	0(0-0)
Symptoms,signs and ill-defined conditions	5(0.39%)	3.43#(1.11-8.01)	1(0.30%)	5.48(0.14-30.51)	2(0.31%)	3.06(0.37-11.06)	2(0.87%)	4.26(0.52-15.40)	0(0)	0(0-24.26)
Accidents and Adverse Effects	19(1.48%)	2.23#(1.34-3.49)	5(1.50%)	4.91#(1.60-11.47)	5(0.76%)	1.31(0.43-3.07)	8(3.46%)	2.93#(1.26-5.76)	1(1.56%)	1.05(0.03-5.86)
Suicide and Self-Inflicted Injury	6(0.47%)	1.97(0.72-4.28)	4(1.20%)	10.35#(2.82-26.49)	1(0.15%)	0.71(0.02-3.94)	1(0.43%)	1.06(0.03-5.89)	0(0)	0(0-12.19)
Homicide and Legal Intervention	3(0.23%)	2.98(0.61-8.71)	1(0.30%)	7.57(0.19-42.19)	2(0.31%)	4.24(0.51-15.32)	0(0)	0(0-12.45)	0(0)	0(0-34.76)
Other Cause of Death	57(4.44%)	2.66#(2.01-3.44)	8(2.40%)	3.36#(1.45-6.61)	16(2.44%)	1.75(1.00-2.84)	23(9.96%)	3.17#(2.01-4.75)	10(15.63%)	3.79#(1.82-6.96)
