# Supplementary material for: Cause of death during nasopharyngeal carcinoma survivorship: a population-based analysis
Source: Front Oncol. 2023 Oct 18;13:1269118. doi: 10.3389/fonc.2023.1269118 (PMC10619912; doi:10.3389/fonc.2023.1269118)
Supplement: Supplementary file 1 [file DataSheet_1.zip › Supplementary material/Supplementary Table 10.xlsx]

## Sheet: Sheet1
Supplementary Table 10 Standardized-mortality ratios(SMRs) for each cause of death following NPC diagnosis in other marital status patients
	Timing of Death After Diagnosis
	All years		<1 year		1 to <5 years		5 to <10 years		≥10 years
	No.(%)	SMR(95% CI)	No.(%)	SMR(95% CI)	No.(%)	SMR(95% CI)	No.(%)	SMR(95% CI)	No.(%)	SMR(95% CI)
Cause of Death	400(100%)	7.80#(7.05-8.60)	126(100%)	16.43#(13.69-19.56)	197(100%)	8.02#(6.94-9.22)	60(100%)	3.93#(3.00-5.06)	17(100%)	4.50#(2.62-7.21)
All Malignant Cancers	305(76.25%)	23.57#(21.00-26.37)	111(88.10%)	56.85#(46.77-68.47)	158(80.20%)	25.51#(21.69-29.81)	29(48.33%)	7.66#(5.13-11.00)	7(41.18%)	6.93#(2.79-14.27)
Nasopharynx	186(46.50%)	6,481.70#(5583.63-7483.09)	62(49.21%)	14,734.96#(11297.21-18889.55)	103(52.28%)	7,248.56#(5916.51-8790.98)	18(30.00%)	2,231.66#(1322.62-3526.98)	3(17.65%)	1,355.60#(279.56-3961.65)
Oropharynx	7(1.75%)	298.15#(119.87-614.30)	5(3.97%)	1,541.32#(500.46-3596.92)	2(1.02%)	181.79#(22.02-656.70)	0(0)	0(0-513.55)	0(0)	0(0-1799.92)
Oral Cavity and Other Pharynx	21(5.25%)	34.03#(21.07-52.02)	10(7.94%)	48.35#(23.19-88.92)	9(4.57%)	36.15#(16.53-68.62)	0(0)	0(0-33.37)	2(11.76%)	39.48#(4.78-142.62)
Digestive System	8(2.00%)	2.21(0.95-4.36)	3(2.38%)	5.60#(1.16-16.37)	2(1.02%)	1.15(0.14-4.16)	2(3.33%)	1.90(0.23-6.85)	1(5.88%)	3.45(0.09-19.20)
Respiratory System	30(7.50%)	8.29#(5.59-11.84)	6(4.76%)	10.53#(3.86-22.91)	17(8.63%)	9.68#(5.64-15.51)	6(10.00%)	5.86#(2.15-12.75)	1(5.88%)	3.72(0.09-20.70)
Bones and Joints/Soft Tissue	1(0.25%)	32.74(0.83-182.41)	0(0)	0(0-2067.08)	0(0)	0(0-318.63)	1(1.67%)	58.20#(1.47-324.27)	0(0)	0(0-0)
Skin excluding Basal and Squamous	8(2.00%)	33.93#(14.65-66.87)	5(3.97%)	140.57#(45.64-328.05)	3(1.52%)	26.77#(5.52-78.22)	0(0)	0(0-51.37)	0(0)	0(0-226.43)
Breast/Genital/Urinary/Endocrine System	2(0.50%)	26.69#(3.23-96.42)	0(0)	0(0-132.47)	2(1.02%)	42.48#(5.14-153.45)	0(0)	0(0-0)	0(0)	0(0-0)
Brain and Other Nervous System	2(0.50%)	6.69(0.81-24.15)	1(0.79%)	23.27(0.59-129.63)	1(0.51%)	7.05(0.18-39.27)	0(0)	0(0-41.34)	0(0)	0(0-147.18)
lymph/Blood	1(0.25%)	65.54#(1.66-365.16)	1(0.79%)	65.54#(1.66-365.16)	0(0)	0(0-0)	0(0)	0(0-0)	0(0)	0(0-0)
Miscellaneous Malignant Cancer	39(9.75%)	41.28#(29.35-56.43)	18(14.29%)	125.85#(74.59-198.89)	19(9.64%)	42.04#(25.31-65.65)	2(3.33%)	7.23(0.88-26.11)	0(0)	0(0-50.39)
In situ, benign or unknown behavior neoplasm	5(1.25%)	16.12#(5.23-37.62)	1(0.79%)	21.69(0.55-120.82)	3(1.52%)	20.26#(4.18-59.21)	0(0)	0(0-39.56)	1(5.88%)	44.01#(1.11-245.22)
Noncancer	90(22.50%)	6.68#(5.37-8.21)	14(11.11%)	8.01#(4.38-13.44)	36(18.27%)	5.13#(3.59-7.10)	31(51.67%)	7.61#(5.17-10.80)	9(52.94%)	13.96#(6.38-26.50)
Infections	9(2.25%)	47.15#(21.56-89.50)	4(3.17%)	87.13#(23.74-223.08)	3(1.52%)	28.85#(5.95-84.31)	2(3.33%)	48.79#(5.91-176.23)	0(0)	0(0-0)
Diabetes Mellitus	1(0.25%)	0.56(0.01-3.12)	0(0)	0(0-14.01)	0(0)	0(0-4.35)	0(0)	0(0-6.97)	1(5.88%)	6.75(0.17-37.63)
Alzheimers (ICD-9 and 10 only)	3(0.75%)	1.84(0.38-5.38)	0(0)	0(0-16.64)	1(0.51%)	1.28(0.03-7.13)	2(3.33%)	3.90(0.47-14.09)	0(0)	0(0-32.82)
Diseases of Heart	25(6.25%)	2.00#(1.30-2.95)	3(2.38%)	1.55(0.32-4.54)	8(4.06%)	1.33(0.58-2.63)	11(18.33%)	2.97#(1.48-5.31)	3(17.65%)	3.51(0.72-10.26)
Hypertension without Heart Disease	2(0.50%)	3.18(0.38-11.48)	0(0)	0(0-41.29)	1(0.51%)	3.33(0.08-18.53)	1(1.67%)	5.26(0.13-29.30	0(0)	0(0-74.60)
Cerebrovascular Diseases	9(2.25%)	3.22#(1.47-6.12)	0(0)	0(0-8.64)	3(1.52%)	2.22(0.46-6.50)	4(6.67%)	4.92#(1.34-12.60)	2(11.76%)	9.90#(1.20-35.77)
Diseases of Arteries	1(0.25%)	17.15(0.43-95.58)	0(0)	0(0-100.29)	1(0.51%)	46.48#(1.18-258.98)	0(0)	0(0-0)	0(0)	0(0-0)
Pneumonia and Influenza	5(1.25%)	4.67#(1.52-10.90)	1(0.79%)	5.89(0.15-32.83)	4(2.03%)	7.74#(2.11-19.82)	0(0)	0(0-11.71)	0(0)	0(0-53.18)
Chronic Obstructive Pulmonary Disease and Allied Cond	7(1.75%)	2.37(0.95-4.88)	1(0.79%)	2.31(0.06-12.86)	2(1.02%)	1.43(0.17-5.18)	4(6.67%)	4.47#(1.22-11.45)	0(0)	0(0-15.79)
Chronic Liver Disease and Cirrhosis	2(0.50%)	2.56(0.31-9.25)	0(0)	0(0-33.00)	2(1.02%)	5.31(0.64-19.18)	0(0)	0(0-15.94)	0(0)	0(0-60.27)
Nephritis/Nephrotic Syndrome/Nephrosis	0(0)	0(0-3.55)	0(0)	0(0-23.55)	0(0)	0(0-7.49)	0(0)	0(0-11.94)	0(0)	0(0-46.45)
Pregnancy/Childbirth/Puerperium	0(0)	0(0-1865.53)	0(0)	0(0-11150.37)	0(0)	0(0-3455.06)	0(0)	0(0-7472.04)	0(0)	0(0-43301.32)
Symptoms,signs and ill-defined conditions	2(0.50%)	3.78(0.46-13.66)	0(0)	0(0-43.47)	2(1.02%)	7.56(0.92-27.33)	0(0)	0(0-24.63)	0(0)	0(0-123.07)
Accidents and Adverse Effects	4(1.00%)	2.11(0.57-5.39)	1(0.79%)	3.66(0.09-20.38)	1(0.51%)	1.09(0.03-6.06)	2(3.33%)	3.52(0.43-12.73)	0(0)	0(0-26.74)
Suicide and Self-Inflicted Injury	1(0.25%)	1.90(0.05-10.57)	1(0.79%)	12.60(0.32-70.17)	0(0)	0(0-14.18)	0(0)	0(0-24.32)	0(0)	0(0-102.92)
Homicide and Legal Intervention	0(0)	0(0-29.70)	0(0)	0(0-178.63)	0(0)	0(0-56.59)	0(0)	0(0-119.97)	0(0)	0(0-485.57)
Other Cause of Death	19(4.75%)	2.44#(1.47-3.82)	3(2.38%)	2.75(0.57-8.02)	8(4.06%)	2.17(0.94-4.27)	5(8.33%)	2.08(0.67-4.85)	3(17.65%)	5.16#(1.06-15.08)
