# Supplementary material for: Cause of death during nasopharyngeal carcinoma survivorship: a population-based analysis
Source: Front Oncol. 2023 Oct 18;13:1269118. doi: 10.3389/fonc.2023.1269118 (PMC10619912; doi:10.3389/fonc.2023.1269118)
Supplement: Supplementary file 1 [file DataSheet_1.zip › Supplementary material/Supplementary Table 11.xlsx]

## Sheet: Sheet1
Supplementary Table 11 Standardized-mortality ratios(SMRs) for each cause of death in patients diagnosed NPC in 2004-2007
	Timing of Death After Diagnosis
	All years		<1 year		1 to <5 years		5 to <10 years		≥10 years
	No.(%)	SMR(95% CI)	No.(%)	SMR(95% CI)	No.(%)	SMR(95% CI)	No.(%)	SMR(95% CI)	No.(%)	SMR(95% CI)
Cause of Death	603(100%)	7.12#(6.57-7.71)	139(100%)	18.27#(15.36-21.57)	256(100%)	9.43#(8.31-10.66)	134(100%)	4.59#(3.84-5.43)	74(100%)	3.58#(2.81-4.49)
All Malignant Cancers	460(76.29%)	19.02#(17.32-20.84)	121(87.05%)	55.72#(46.24-66.58)	223(87.11%)	27.76#(24.23-31.65)	83(61.94%)	9.91#(7.89-12.28)	33(44.59%)	5.89#(4.05-8.27)
Nasopharynx	289(47.93%)	3,437.95#(3052.96-3858.04)	72(51.80%)	9,404.26#(7358.26-11843.11)	162(63.28%)	5,661.07#(4822.88-6603.05)	42(31.34%)	1,454.36#(1048.18-1965.88)	13(17.57%)	687.45#(366.04-1175.56)
Oropharynx	4(0.66%)	83.65#(22.79-214.19)	1(0.72%)	283.67#(7.18-1580.52)	2(0.78%)	149.38#(18.09-539.61)	1(0.75%)	58.67#(1.49-326.87)	0(0)	0(0-266.22)
Oral Cavity and Other Pharynx	23(3.81%)	11.95#(7.58-17.94)	9(6.47%)	41.20#(18.84-78.21)	5(1.95%)	6.69#(2.17-15.62)	4(2.99%)	4.54#(1.24-11.61)	5(6.76%)	65.30#(21.20-152.38)
Digestive System	17(2.82%)	2.37#(1.38-3.79)	3(2.16%)	4.91#(1.01-14.34)	7(2.73%)	3.02#(1.21-6.22)	3(2.24%)	1.20(0.25-3.51)	4(5.41%)	2.28(0.62-5.84)
Respiratory System	44(7.30%)	6.23#(4.53-8.37)	11(7.91%)	16.11#(8.04-28.83)	10(3.91%)	4.03#(1.93-7.41)	16(11.94%)	6.61#(3.78-10.73)	7(9.46%)	4.74#(1.91-9.78)
Bones and Joints/Soft Tissue	3(0.50%)	18.48#(3.81-54.02)	0(0)	0(0-279.02)	0(0)	0(0-55.01)	3(2.24%)	36.58#(7.54-106.89)	0(0)	0(0-0)
Skin excluding Basal and Squamous	8(1.33%)	18.02#(7.78-35.51)	3(2.16%)	76.00#(15.67-222.10)	5(1.95%)	33.81#(10.98-78.89)	0(0)	0(0-23.10)	0(0)	0(0-38.10)
Breast/Genital/Urinary/Endocrine System	3(0.50%)	16.49#(3.40-48.18)	0(0)	0(0-131.19)	1(0.39%)	8.41(0.21-46.84)	2(1.49%)	57.32#(6.94-207.06)	0(0)	0(0-0)
Brain and Other Nervous System	0(0）	0(0-6.21)	0(0)	0(0-74.07)	0(0)	0(0-19.54)	0(0)	0(0-17.64)	0(0)	0(0-25.27)
lymph/Blood	4(0.66%)	13.46#(3.67-34.46)	0(0)	0(0-65.98)	2(0.78%)	14.20#(1.72-51.30)	1(0.75%)	18.95(0.48-105.59)	1(1.35%)	20.96(0.53-116.79)
Miscellaneous Malignant Cancer	65(10.78%)	37.41#(28.87-47.68)	22(15.83%)	137.90#(86.42-208.78)	29(11.33%)	49.87#(33.40-71.62)	11(8.21%)	18.58#(9.27-33.24)	3(4.05%)	7.42#(1.53-21.68)
In situ, benign or unknown behavior neoplasm	4(0.66%)	8.07#(2.20-20.65)	1(0.72%)	23.57(0.60-131.31)	1(0.39%)	6.34(0.16-35.34)	1(0.75%)	5.72(0.14-31.90)	1(1.35%)	8.25(0.21-45.99)
Noncancer	139(23.05%)	7.13#(6.00-8.42)	17(12.23%)	8.54#(4.97-13.67)	32(12.50%)	3.87#(2.64-5.46)	50(37.31%)	6.82#(5.06-8.99)	40(54.05%)	21.13#(15.10-28.78)
Infections	9(1.49%)	11.12#(5.09-21.11)	2(1.44%)	30.29#(3.67-109.42)	0(0)	0(0-10.51)	5(3.73%)	23.56#(7.65-54.98)	2(2.70%)	11.11#(1.35-40.14)
Diabetes Mellitus	3(0.50%)	0.92(0.19-2.68)	0(0)	0(0-13.08)	1(0.39%)	0.99(0.02-5.50)	0(0)	0(0-3.29)	2(2.70%)	2.34(0.28-8.46)
Alzheimers (ICD-9 and 10 only)	1(0.17%)	0.75(0.02-4.16)	0(0)	0(0-36.90)	0(0)	0(0-10.71)	0(0)	0(0-7.83)	1(1.35%)	2.35(0.06-13.11)
Diseases of Heart	37(6.14%)	1.83#(1.29-2.53)	4(2.88%)	2.07(0.56-5.31)	10(3.91%)	1.53(0.73-2.81)	13(9.70%)	1.89#(1.01-3.23)	10(13.51%)	2.08(1.00-3.82)
Hypertension without Heart Disease	2(0.33%)	2.22(0.27-8.01)	0(0)	0(0-52.92)	0(0)	0(0-14.33)	0(0)	0(0-11.77)	2(2.70%)	7.66(0.93-27.68)
Cerebrovascular Diseases	9(1.49%)	2.20#(1.00-4.17)	0(0)	0(0-9.39)	1(0.39%)	0.76(0.02-4.24)	4(2.99%)	2.92(0.80-7.48)	4(5.41%)	3.92#(1.07-10.03)
Diseases of Arteries	0(0）	0(0-0)	0(0)	0(0-0)	0(0)	0(0-0)	0(0)	0(0-0)	0(0)	0(0-0)
Pneumonia and Influenza	8(1.33%)	4.96#(2.14-9.77)	3(2.16%)	19.68#(4.06-57.52)	3(1.17%)	5.92#(1.22-17.30)	1(0.75%)	1.78(0.04-9.90)	1(1.35%)	2.56(0.06-14.26)
Chronic Obstructive Pulmonary Disease and Allied Cond	16(2.65%)	3.62#(2.07-5.88)	1(0.72%)	2.67(0.07-14.87)	3(1.17%)	2.16(0.45-6.32)	8(5.97%)	5.11#(2.21-10.07)	4(5.41%)	3.65(0.99-9.35)
Chronic Liver Disease and Cirrhosis	1(0.17%)	0.57(0.01-3.19)	0(0)	0(0-24.72)	0(0)	0(0-6.53)	0(0)	0(0-6.04)	1(1.35%)	2.38(0.06-13.25)
Nephritis/Nephrotic Syndrome/Nephrosis	1(0.17%)	0.62(0.02-3.44)	1(0.72%)	7.14(0.18-39.79)	0(0)	0(0-7.10)	0(0)	0(0-6.71)	0(0)	0(0-8.97)
Pregnancy/Childbirth/Puerperium	1(0.17%)	139.53#(3.53-777.40)	0(0)	0(0-5385.30)	1(0.39%)	407.40#(10.31-2269.89)	0(0)	0(0-1378.09)	0(0)	0(0-2731.23)
Symptoms,signs and ill-defined conditions	2(0.33%)	2.66(0.32-9.61)	0(0)	0(0-54.40)	2(0.78%)	7.87(0.95-28.42)	0(0)	0(0-14.00)	0(0)	0(0-22.22)
Accidents and Adverse Effects	11(1.82%)	2.87#(1.44-5.14)	3(2.16%)	8.47#(1.75-24.76)	3(1.17%)	2.42(0.50-7.08)	3(2.34%)	2.37(0.49-6.93)	2(2.70%)	2.06(0.25-7.46)
Suicide and Self-Inflicted Injury	2(0.33%)	1.52(0.18-5.48)	1(0.72%)	8.36(0.21-46.55)	1(0.39%)	2.20(0.06-12.26)	0(0)	0(0-8.19)	0(0)	0(0-12.54)
Homicide and Legal Intervention	1(0.17%)	2.16(0.05-12.03)	0(0)	0(0-77.37)	1(0.39%)	5.98(0.15-33.33)	0(0)	0(0-25.46)	0(0)	0(0-35.70)
Other Cause of Death	35(5.80%)	3.23#(2.25-4.49)	2(1.44%)	2.34(0.28-8.45)	6(2.34%)	1.90(0.70-4.13)	16(11.94%)	4.14#(2.36-6.72)	11(14.86%)	3.72#(1.86-6.66)
