# Supplementary material for: Cause of death during nasopharyngeal carcinoma survivorship: a population-based analysis
Source: Front Oncol. 2023 Oct 18;13:1269118. doi: 10.3389/fonc.2023.1269118 (PMC10619912; doi:10.3389/fonc.2023.1269118)
Supplement: Supplementary file 1 [file DataSheet_1.zip › Supplementary material/Supplementary Table 12.xlsx]

## Sheet: Sheet1
Supplementary Table 12 Standardized-mortality ratios(SMRs) for each cause of death in patients diagnosed NPC in 2008-2011
	Timing of Death After Diagnosis
	All years		<1 year		1 to <5 years		5 to <10 years		≥10 years
	No.(%)	SMR(95% CI)	No.(%)	SMR(95% CI)	No.(%)	SMR(95% CI)	No.(%)	SMR(95% CI)	No.(%)	SMR(95% CI)
Cause of Death	601(100%)	8.07#(7.44-8.75)	157(100%)	18.16#(15.43-21.24)	299(100%)	9.56#(8.51-10.71)	137(100%)	4.37#(3.67-5.17)	8(100%）	2.53#(1.09-4.99)
All Malignant Cancers	488(81.20%)	24.52#(22.39-26.79)	131(83.44%)	54.45#(45.53-64.61)	261(87.29%)	30.23#(26.68-34.13)	90(65.69%)	11.16#(8.98-13.72)	6(75.00%)	7.47#(2.74-16.25)
Nasopharynx	325(54.08%)	4,594.06#(4108.11-5121.67)	74(47.13%)	8,681.58#(6816.91-10898.93)	185(61.87%)	5,796.07#(4990.92-6694.13)	62(45.26%)	2,225.31#(1706.13-2852.74)	4(50.00%)	1,639.15#(446.61-4196.88)
Oropharynx	12(2.00%)	268.82#(138.90-469.57)	6(3.82%)	1,344.91#(493.56-2927.31)	5(1.67%)	279.43#(90.73-652.10)	1(0.73%)	49.76#(1.26-277.23)	0(0)	0(0-1686.63)
Oral Cavity and Other Pharynx	31(5.16%)	43.75#(29.73-62.10)	11(7.01%)	42.16#(21.05-75.44)	16(5.35%)	43.13#(24.65-70.05)	4(2.92%)	52.16#(14.21-133.56)	0(0)	0(0-0)
Digestive System	14(2.33%)	2.29#(1.25-3.84)	3(1.91%)	4.23(0.87-12.37)	4(1.34%)	1.53(0.42-3.91)	7(5.11%)	2.76#(1.11-5.70)	0(0)	0(0-14.47)
Respiratory System	31(5.16%)	5.59#(3.80-7.93)	6(3.82%)	8.39#(3.08-18.25)	16(5.35%)	6.44#(3.68-10.45)	8(5.84%)	3.73#(1.61-7.36)	1(12.50%)	4.87(0.12-27.15)
Bones and Joints/Soft Tissue	2(0.33%)	17.48#(2.12-63.15)	1(0.64%)	46.87#(1.19-261.15)	1(0.33%)	10.74(0.27-59.86)	0(0)	0(0-0)	0(0)	0(0-0)
Skin excluding Basal and Squamous	9(1.50%)	25.41#(11.62-48.24)	6(3.82%)	136.55#(50.11-297.22)	2(0.67%)	12.58#(1.52-45.45)	1(0.73%)	7.21(0.18-40.17)	0(0)	0(0-293.70)
Breast/Genital/Urinary/Endocrine System	1(0.17%)	5.43(0.14-30.26)	0(0)	0(0-313.74)	0(0)	0(0-56.30)	1(0.73%)	9.36(0.24-52.14)	0(0)	0(0-0)
Brain and Other Nervous System	5(0.83%)	9.87#(3.20-23.03)	2(1.27%)	34.71#(4.20-125.38)	3(1.00%)	13.72#(2.83-40.08)	0(0)	0(0-17.58)	0(0)	0(0-180.33)
lymph/Blood	5(0.83%)	37.74#(12.25-88.07)	3(1.91%)	41.13#(8.48-120.20)	2(0.67%)	33.59#(4.07-121.32)	0(0)	0(0-0)	0(0)	0(0-0)
Miscellaneous Malignant Cancer	53(8.82%)	37.21#(27.88-48.68)	19(12.10%)	109.40#(65.87-170.85)	27(9.03%)	44.04#(29.02-64.08)	6(4.38%)	10.37#(3.81-22.57)	1(12.50%)	16.95(0.43-94.45)
In situ, benign or unknown behavior neoplasm	3(0.50%)	7.13#(1.47-20.85)	0(0)	0(0-74.75)	1(0.33%)	5.63(0.14-31.36)	2(1.46%)	11.35#(1.37-41.00)	0(0)	0(0-212.55)
Noncancer	110(18.30%)	11.41#(9.38-13.76)	26(16.56%)	17.35#(11.33-25.42)	37(12.37%)	6.96#(4.90-9.59)	45(32.85%)	16.04#(11.70-21.46)	2(25.00%)	153.84#(18.63-555.72)
Infections	13(2.16%)	41.49#(22.09-70.96)	5(3.18%)	47.56#(15.44-110.99)	6(2.01%)	37.06#(13.60-80.65)	2(1.46%)	43.24#(5.24-156.21)	0(0)	0(0-0)
Diabetes Mellitus	2(0.33%)	0.70(0.09-2.54)	2(1.27%)	6.37(0.77-23.02)	0(0)	0(0-3.16)	0(0)	0(0-3.00)	0(0)	0(0-27.67)
Alzheimers (ICD-9 and 10 only)	2(0.33%)	1.28(0.16-4.63)	0(0)	0(0-23.68)	0(0)	0(0-6.48)	2(1.46%)	2.63(0.32-9.50)	0(0)	0(0-48.93)
Diseases of Heart	34(5.66%)	1.93#(1.34-2.69)	11(7.01%)	5.28#(2.64-9.46)	10(3.34%)	1.36(0.65-2.50)	12(8.76%)	1.61(0.83-2.82)	1(12.50%)	1.34(0.03-7.47)
Hypertension without Heart Disease	2(0.33%)	2.27(0.27-8.19)	0(0)	0(0-40.94)	0(0)	0(0-10.81)	2(1.46%)	4.93(0.60-17.83)	0(0)	0(0-81.73)
Cerebrovascular Diseases	7(1.16%)	1.90(0.76-3.91)	0(0)	0(0-8.55)	3(1.00%)	1.99(0.41-5.80)	4(2.92%)	2.52(0.69-6.46)	0(0)	0(0-22.28)
Diseases of Arteries	2(0.33%)	20.12#(2.44-72.67)	0(0)	0(0-55.60)	2(0.67%)	60.46#(7.32-218.42)	0(0)	0(0-0)	0(0)	0(0-0)
Pneumonia and Influenza	7(1.16%)	4.80#(1.93-9.90)	1(0.64%)	6.03(0.15-33.61)	3(1.00%)	5.06#(1.04-14.79)	3(2.19%)	4.69(0.97-13.72)	0(0)	0(0-61.88)
Chronic Obstructive Pulmonary Disease and Allied Cond	7(1.16%)	1.86(0.75-3.84)	1(0.64%)	2.30(0.06-12.79)	2(0.67%)	1.28(0.15-4.61)	4(2.92%)	2.51(0.68-6.42)	0(0)	0(0-23.13)
Chronic Liver Disease and Cirrhosis	3(0.50%)	1.90(0.39-5.55)	0(0)	0(0-20.73)	2(0.67%)	2.89(0.35-10.44)	1(0.73%)	1.54(0.04-8.61)	0(0)	0(0-60.37)
Nephritis/Nephrotic Syndrome/Nephrosis	0(0)	0(0-2.61)	0(0)	0(0-22.01)	0(0)	0(0-6.45)	0(0)	0(0-6.06)	0(0)	0(0-55.14)
Pregnancy/Childbirth/Puerperium	0(0)	0(0-537.62)	0(0)	0(0-4304.05)	0(0)	0(0-1083.73)	0(0)	0(0-1515.03)	0(0)	0(0-22266.89)
Symptoms,signs and ill-defined conditions	2(0.33%)	2.81(0.34-10.14)	0(0)	0(0-39.54)	0(0)	0(0-11.65)	2(1.46%)	7.24(0.88-26.14)	0(0)	0(0-141.91)
Accidents and Adverse Effects	6(1.00%)	1.65(0.61-3.60)	2(1.27%)	4.98(0.60-17.98)	0(0)	0(0-2.44)	4(2.92%)	2.57(0.70-6.58)	0(0)	0(0-23.84)
Suicide and Self-Inflicted Injury	2(0.33%)	1.65(0.20-5.95)	2(1.27%)	13.45#(1.63-48.59)	0(0)	0(0-6.69)	0(0)	0(0-7.83)	0(0)	0(0-86.52)
Homicide and Legal Intervention	1(0.17%)	2.65(0.07-14.75)	0(0)	0(0-77.17)	1(0.33%)	5.92(0.15-32.99)	0(0)	0(0-25.18)	0(0)	0(0-255.71)
Other Cause of Death	20(3.33%)	1.95#(1.19-3.01)	2(1.27%)	1.83(0.22-6.61)	8(2.68%)	1.91(0.83-3.77)	9(6.57%)	1.99(0.91-3.78)	1(12.50%)	2.13(0.05-11.85)
