# Supplementary material for: Cause of death during nasopharyngeal carcinoma survivorship: a population-based analysis
Source: Front Oncol. 2023 Oct 18;13:1269118. doi: 10.3389/fonc.2023.1269118 (PMC10619912; doi:10.3389/fonc.2023.1269118)
Supplement: Supplementary file 1 [file DataSheet_1.zip › Supplementary material/Supplementary Table 13.xlsx]

## Sheet: Sheet1
Supplementary Table 13 Standardized-mortality ratios(SMRs) for each cause of death in patients diagnosed NPC in 2012-2015
	Timing of Death After Diagnosis
	All years		<1 year		1 to <5 years		5 to <10 years		≥10 years
	No.(%)	SMR(95% CI)	No.(%)	SMR(95% CI)	No.(%)	SMR(95% CI)	No.(%)	SMR(95% CI)	No.(%)	SMR(95% CI)
Cause of Death	492(100%)	8.56#(7.82-9.36)	160(100%)	15.72#(13.38-18.35)	296(100%)	7.75#(6.89-8.68)	36(100%)	3.97#(2.78-5.50)	0(0)	0(0-0)
All Malignant Cancers	425(86.38%)	28.66#(26.00-31.52)	144(90.00%)	52.94#(44.65-62.33)	259(87.50%)	26.38#(23.26-29.80)	22(61.11%)	9.61#(6.02-14.54)	0(0)	0(0-0)
Nasopharynx	282(57.32%)	5,646.44#(5006.59-6345.40)	89(55.63%)	9,636.26#(7738.71-11858.24)	178(60.14%)	5,320.45#(4567.53-6162.05)	15(41.67%)	2,068.62#(1157.79-3411.87)	0(0)	0(0-0)
Oropharynx	10(2.03%)	279.64#(134.10-514.27)	7(4.38%)	1,167.21#(469.28-2404.90)	3(1.01%)	126.63#(26.11-370.08)	0(0)	0(0-607.48)	0(0)	0(0-0)
Oral Cavity and Other Pharynx	26(5.28%)	29.00#(18.94-42.49)	9(5.63%)	31.82#(14.55-60.41)	17(5.74%)	27.70#(16.13-44.34)	0(0)	0(0-0)	0(0)	0(0-0)
Digestive System	10(2.03%)	2.18#(1.05-4.01)	2(1.25%)	2.42(0.29-8.76)	6(2.03%)	1.97(0.72-4.29)	2(5.56%)	2.77(0.34-10.02)	0(0)	0(0-0)
Respiratory System	28(5.69%)	7.07#(4.70-10.22)	11(6.88%)	14.35#(7.16-25.67)	16(5.41%)	6.12#(3.50-9.94)	1(2.78%)	1.72(0.04-9.60)	0(0)	0(0-0)
Bones and Joints/Soft Tissue	0(0)	0(0-0)	0(0)	0(0-0)	0(0)	0(0-0)	0(0)	0(0-0)	0(0)	0(0-0)
Skin excluding Basal and Squamous	6(1.22%)	22.85#(8.39-49.74)	2(1.25%)	40.19#(4.87-145.19)	2(0.68%)	11.66#(1.41-42.13)	2(5.56%)	48.43#(5.86-174.93)	0(0)	0(0-0)
Breast/Genital/Urinary/Endocrine System	2(0.41%)	26.69#(3.23-96.42)	0(0)	0(0-132.47)	2(0.68%)	42.48#(5.14-153.45)	0(0)	0(0-0)	0(0)	0(0-0)
Brain and Other Nervous System	3(0.61%)	7.71#(1.59-22.54)	2(1.25%)	29.17#(3.53-105.37)	1(0.34%)	3.90(0.10-21.70)	0(0)	0(0-57.89)	0(0)	0(0-0)
lymph/Blood	5(1.02%)	4.96#(1.61-11.58)	0(0)	0(0-20.92)	4(1.35%)	5.29#(1.44-13.55)	1(2.78%)	13.27(0.34-73.91)	0(0)	0(0-0)
Miscellaneous Malignant Cancer	53(10.77%)	49.66#(37.20-64.96)	22(13.75%)	113.92#(71.39-172.48)	30(10.14%)	42.57#(28.72-60.77)	1(2.78%)	5.91(0.15-32.90)	0(0)	0(0-0)
In situ, benign or unknown behavior neoplasm	3(0.61%)	9.26#(1.91-27.05)	0(0)	0(0-63.07)	2(0.68%)	9.29#(1.13-33.56)	1(2.78%)	19.86(0.50-110.65)	0(0)	0(0-0)
Noncancer	64(13.01%)	13.54#(10.43-17.29)	16(10.00%)	15.77#(9.01-25.61)	35(11.82%)	10.66#(7.42-14.82)	13(36.11%)	30.46#(16.22-52.09)	0(0)	0(0-0)
Infections	4(0.81%)	81.87#(22.31-209.63)	2(1.25%)	62.11#(7.52-224.37)	2(0.68%)	120.08#(14.54-433.75)	0(0)	0(0-0)	0(0)	0(0-0)
Diabetes Mellitus	1(0.20%)	0.45(0.01-2.49)	1(0.63%)	2.59(0.07-14.41)	0(0)	0(0-2.48)	0(0)	0(0-10.20)	0(0)	0(0-0)
Alzheimers (ICD-9 and 10 only)	3(0.61%)	2.16(0.44-6.31)	0(0)	0(0-17.47)	2(0.68%)	2.11(0.26-7.61)	1(2.78%)	4.36(0.11-24.28)	0(0)	0(0-0)
Diseases of Heart	7(1.42%)	0.51(0.21-1.06)	1(0.63%)	0.41(0.01-2.31)	3(1.01%)	0.33#(0.07-0.97)	3(8.33%)	1.40(0.29-4.11)	0(0)	0(0-0)
Hypertension without Heart Disease	1(0.20%)	1.37(0.03-7.63)	0(0)	0(0-30.06)	1(0.34%)	2.05(0.05-11.41)	0(0)	0(0-31.05)	0(0)	0(0-0)
Cerebrovascular Diseases	5(1.02%)	1.73(0.56-4.05)	0(0)	0(0-7.39)	2(0.68%)	1.04(0.13-3.75)	3(8.33%)	6.55#(1.35-19.15)	0(0)	0(0-0)
Diseases of Arteries	2(0.41%)	46.08#(5.58-166.44)	0(0)	0(0-239.25)	2(0.68%)	71.46#(8.65-258.13)	0(0)	0(0-0)	0(0)	0(0-0)
Pneumonia and Influenza	2(0.41%)	1.78(0.22-6.43)	0(0)	0(0-18.01)	2(0.68%)	2.68(0.32-9.67)	0(0)	0(0-21.61)	0(0)	0(0-0)
Chronic Obstructive Pulmonary Disease and Allied Cond	6(1.22%)	2.05(0.75-4.46)	1(0.63%)	1.92(0.05-10.68)	4(1.35%)	2.06(0.56-5.28)	1(2.78%)	2.13(0.05-11.89)	0(0)	0(0-0)
Chronic Liver Disease and Cirrhosis	2(0.41%)	1.70(0.21-6.15)	0(0)	0(0-17.54)	2(0.68%)	2.58(0.31-9.32)	0(0)	0(0-19.55)	0(0)	0(0-0)
Nephritis/Nephrotic Syndrome/Nephrosis	0(0)	0(0-3.29)	0(0)	0(0-18.82)	0(0)	0(0-4.92)	0(0)	0(0-21.20)	0(0)	0(0-0)
Pregnancy/Childbirth/Puerperium	1(0.20%)	172.75#(4.37-962.52)	1(0.63%)	837.84#(21.21-4668.13)	0(0)	0(0-933.80)	0(0)	0(0-5721.93)	0(0)	0(0-0)
Symptoms,signs and ill-defined conditions	1(0.20%)	1.91(0.05-10.63)	1(0.63%)	10.13(0.26-56.45)	0(0)	0(0-10.65)	0(0)	0(0-46.64)	0(0)	0(0-0)
Accidents and Adverse Effects	5(1.02%)	1.79(0.58-4.19)	0(0)	0(0-7.86)	4(1.35%)	2.15(0.59-5.51)	1(2.78%)	2.17(0.06-12.11)	0(0)	0(0-0)
Suicide and Self-Inflicted Injury	2(0.41%)	2.30(0.28-8.30)	1(0.63%)	6.24(0.16-34.79)	0(0)	0(0-6.43)	1(2.78%)	7.29(0.18-40.64)	0(0)	0(0-0)
Homicide and Legal Intervention	1(0.20%)	3.52(0.09-19.62)	1(0.63%)	19.37(0.49-107.90)	0(0)	0(0-19.31)	0(0)	0(0-89.53)	0(0)	0(0-0)
Other Cause of Death	21(4.27%)	2.51#(1.56-3.84)	7(4.38%)	4.91#(1.97-10.11)	11(3.72%)	1.98(0.99-3.54)	3(8.33%)	2.19(0.45-6.39)	0(0)	0(0-0)
