# Supplementary material for: Cause of death during nasopharyngeal carcinoma survivorship: a population-based analysis
Source: Front Oncol. 2023 Oct 18;13:1269118. doi: 10.3389/fonc.2023.1269118 (PMC10619912; doi:10.3389/fonc.2023.1269118)
Supplement: Supplementary file 1 [file DataSheet_1.zip › Supplementary material/Supplementary Table 14.xlsx]

## Sheet: Sheet1
Supplementary Table 14 Standardized-mortality ratios(SMRs) for each cause of death in patients with stage I-II NPC
	Timing of Death After Diagnosis
	All years		<1 year		1 to <5 years		5 to <10 years		≥10 years
	No.(%)	SMR(95% CI)	No.(%)	SMR(95% CI)	No.(%)	SMR(95% CI)	No.(%)	SMR(95% CI)	No.(%)	SMR(95% CI)
Cause of Death	374(100%)	3.94#(3.55-4.36)	63(100%)	6.72#(5.17-8.60)	168(100%)	4.19#(3.58-4.88)	109(100%)	3.31#(2.72-3.99)	34(100%)	2.71#(1.87-3.78)
All Malignant Cancers	256(68.45%)	9.88#(8.71-11.17)	50(79.37%)	19.28#(14.31-25.42)	131(77.98%)	11.90#(9.95-14.12)	64(58.72%)	7.19#(5.54-9.18)	11(32.35%)	3.23#(1.61-5.77)
Nasopharynx	147(39.30%)	1,768.38#(1494.07-2078.47)	26(41.27%)	3,128.03#(2043.33-4583.28)	85(50.60%)	2,361.60#(1886.36-2920.16)	32(29.36%)	1,134.79#(776.20-1601.98)	4(11.76%)	376.53#(102.59-964.06)
Oropharynx	1(0.27%)	18.61(0.47-103.67)	0(0)	0(0-797.96)	1(0.60%)	46.13#(1.17-257.02)	0(0)	0(0-189.67)	0(0)	0(0-461.43)
Oral Cavity and Other Pharynx	15(4.01%)	19.69#(11.02-32.47)	5(7.94%)	23.80#(7.73-55.54)	5(2.98%)	16.63#(5.40-38.80)	2(1.83%)	10.01#(1.21-36.17)	3(8.82%)	58.35#(12.03-170.52)
Digestive System	13(3.48%)	1.68(0.89-2.87)	2(3.17%)	2.68(0.32-9.69)	6(3.57%)	1.84(0.68-4.01)	5(4.59%)	1.86(0.61-4.35)	0(0)	0(0-3.51)
Respiratory System	20(5.35%)	2.73#(1.67-4.22)	4(6.35%)	5.16#(1.41-13.21)	6(3.57%)	1.89(0.69-4.10)	8(7.34%)	3.25#(1.40-6.41)	2(5.88%)	2.23(0.27-8.04)
Bones and Joints/Soft Tissue	2(0.53%)	13.41#(1.62-48.42)	0(0)	0(0-305.19)	0(0)	0(0-60.50)	2(1.83%)	26.27#(3.18-94.90)	0(0)	0(0-0)
Skin excluding Basal and Squamous	7(1.87%)	14.64#(5.89-30.17)	1(1.59%)	20.23(0.51-112.72)	4(2.38%)	19.75#(5.38-50.58)	2(1.83%)	11.98#(1.45-43.27)	0(0)	0(0-62.35)
Breast/Genital/Urinary/Endocrine System	2(0.53%)	6.70(0.81-24.22)	0(0)	0(0-141.30)	0(0)	0(0-27.13)	2(1.83%)	14.68#(1.78-53.03)	0(0)	0(0-0)
Brain and Other Nervous System	1(0.27%)	1.56(0.04-8.67)	0(0)	0(0-59.37)	1(0.60%)	3.70(0.09-20.64)	0(0)	0(0-16.49)	0(0)	0(0-42.43)
lymph/Blood	7(1.87%)	6.12#(2.46-12.61)	1(1.59%)	4.26(0.11-23.76)	4(2.38%)	4.87#(1.33-12.46)	2(1.83%)	22.84#(2.77-82.49)	0(0)	0(0-0)
Miscellaneous Malignant Cancer	41(10.96%)	21.95#(15.75-29.78)	11(17.46%)	58.42#(29.16-104.53)	19(11.31%)	23.96#(14.43-37.42)	9(8.26%)	14.07#(6.43-26.71)	2(5.88%)	8.10(0.98-29.25)
In situ, benign or unknown behavior neoplasm	5(1.34%)	8.88#(2.88-20.72)	1(1.59%)	18.19(0.46-101.35)	0(0)	0(0-15.72)	3(2.75%)	15.17#(3.13-44.33)	1(2.94%)	13.20(0.33-73.55)
Noncancer	113(30.21%)	6.70#(5.52-8.06)	12(19.05%)	6.26#(3.23-10.93)	37(22.02%)	4.58#(3.23-6.32)	42(38.53%)	7.39#(5.33-9.99)	22(64.71%)	18.46#(11.57-27.95)
Infections	9(2.41%)	11.01#(5.03-20.89)	3(4.76%)	35.37#(7.29-103.37)	3(1.79%)	8.07#(1.67-23.60)	1(0.92%）	5.51(0.14-30.72)	2(5.88%)	11.11#(1.35-40.14)
Diabetes Mellitus	2(0.53%)	0.55(0.07-1.99)	0(0)	0(0-10.80)	1(0.60%)	0.67(0.02-3.72)	0(0)	0(0-2.92)	1(2.94%)	1.93(0.05-10.74)
Alzheimers (ICD-9 and 10 only)	5(1.34%)	2.35(0.76-5.49)	0(0)	0(0-19.66)	2(1.19%)	2.26(0.27-8.17)	2(1.83%)	2.61(0.32-9.42)	1(2.94%)	3.50(0.09-19.48)
Diseases of Heart	26(6.95%)	1.15(0.75-1.68)	3(4.76%)	1.30(0.27-3.81)	7(4.17%)	0.73(0.29-1.50)	10(9.17%)	1.27(0.61-2.34)	6(17.65%)	2.05(0.75-4.45)
Hypertension without Heart Disease	4(1.07%)	3.63(0.99-9.29)	0(0)	0(0-37.85)	0(0)	0(0-8.18)	2(1.83%)	5.09(0.62-18.38)	2(5.88%)	12.42#(1.50-44.87)
Cerebrovascular Diseases	11(2.94%)	2.30#(1.15-4.12)	0(0)	0(0-7.74)	3(1.79%)	1.48(0.31-4.33)	6(5.50%)	3.65#(1.34-7.95)	2(5.88%)	3.15(0.38-11.38)
Diseases of Arteries	2(0.53%)	20.12#(2.44-72.67)	0(0)	0(0-55.60)	2(1.19%)	60.46#(7.32-218.42)	0(0)	0(0-0)	0(0)	0(0-0)
Pneumonia and Influenza	9(2.41%)	4.84#(2.21-9.18)	1(1.59%)	5.39(0.14-30.02)	5(2.98%)	6.44#(2.09-15.04)	2(1.83%)	3.03(0.37-10.94)	1(2.94%)	4.18(0.11-23.32)
Chronic Obstructive Pulmonary Disease and Allied Cond	10(2.67%)	1.96(0.94-3.60)	1(1.59%)	2.02(0.05-11.28)	2(1.19%)	0.94(0.11-3.41)	6(5.50%)	3.33#(1.22-7.24)	1(2.94%)	1.44(0.04-8.05)
Chronic Liver Disease and Cirrhosis	2(0.53%)	1.09(0.13-3.95)	0(0)	0(0-20.61)	1(0.60%)	1.28(0.03-7.12)	0(0)	0(0-5.85)	1(2.94%)	4.24(0.11-23.63)
Nephritis/Nephrotic Syndrome/Nephrosis	0(0)	0(0-2.01)	0(0)	0(0-20.85)	0(0)	0(0-4.80)	0(0)	0(0-5.82)	0(0)	0(0-14.33)
Pregnancy/Childbirth/Puerperium	1(0.27%)	163.25#(4.13-909.55)	0(0)	0(0-4829.45)	1(0.60%)	349.58#(8.85-1947.73)	0(0)	0(0-1929.56)	0(0)	0(0-6257.18)
Symptoms,signs and ill-defined conditions	1(0.27%)	1.15(0.03-6.41)	1(1.59%)	10.71(0.27-59.66)	0(0)	0(0-9.62)	0(0)	0(0-12.57)	0(0)	0(0-37.35)
Accidents and Adverse Effects	5(1.34%)	1.25(0.41-2.92)	0(0)	0(0-9.38)	3(1.79%)	1.76(0.36-5.16)	1(0.92%）	0.73(0.02-4.05)	1(2.94%)	1.91(0.05-10.65)
Suicide and Self-Inflicted Injury	1(0.27%)	0.77(0.02-4.28)	0(0)	0(0-26.98)	1(0.60%)	1.75(0.04-9.73)	0(0)	0(0-8.50)	0(0)	0(0-23.46)
Homicide and Legal Intervention	0(0)	0(0-11.27)	0(0)	0(0-95.60)	0(0)	0(0-24.54)	0(0)	0(0-35.99)	0(0)	0(0-102.98)
Other Cause of Death	25(6.68%)	1.89#(1.22-2.78)	3(4.76%)	2.46(0.51-7.18)	6(3.57%)	1.10(0.40-2.39)	12(11.01%)	2.54#(1.31-4.44)	4(11.76%)	2.18(0.59-5.57)
