# Supplementary material for: Cause of death during nasopharyngeal carcinoma survivorship: a population-based analysis
Source: Front Oncol. 2023 Oct 18;13:1269118. doi: 10.3389/fonc.2023.1269118 (PMC10619912; doi:10.3389/fonc.2023.1269118)
Supplement: Supplementary file 1 [file DataSheet_1.zip › Supplementary material/Supplementary Table 15.xlsx]

## Sheet: Sheet1
Supplementary Table 15 Standardized-mortality ratios(SMRs) for each cause of death in patients with stage III NPC
	Timing of Death After Diagnosis
	All years		<1 year		1 to <5 years		5 to <10 years		≥10 years
	No.(%)	SMR(95% CI)	No.(%)	SMR(95% CI)	No.(%)	SMR(95% CI)	No.(%)	SMR(95% CI)	No.(%)	SMR(95% CI)
Cause of Death	455(100%)	7.33#(6.67-8.04)	106(100%)	14.69#(12.03-17.77)	240(100%)	8.56#(7.51-9.72)	91(100%)	4.53#(3.65-5.57)	18(100%)	2.68#(1.59-4.23)
All Malignant Cancers	368(80.88%)	21.66#(19.51-23.99)	89(83.96%)	43.76#(35.14-53.84)	208(86.67%)	27.13#(23.56-31.07)	57(62.64%)	10.47#(7.93-13.56)	14(77.78%)	7.61#(4.16-12.77)
Nasopharynx	251(55.16%)	4,047.37#(3562.11-4580.30)	56(52.83%)	7,768.60#(5868.32-10088.18)	150(62.50%)	5,279.90#(4468.78-6195.69)	37(40.66%)	1,855.34#(1306.33-2557.34)	8(44.44%)	1,239.36#(535.07-2442.03)
Oropharynx	7(1.54%)	181.37#(72.92-373.69)	6(5.66%)	1,522.16#(558.61-3313.10)	1(0.42%)	61.79#(1.56-344.28)	0(0)	0(0-277.40)	0(0)	0(0-713.24)
Oral Cavity and Other Pharynx	18(3.96%)	34.66#(20.54-54.78)	6(5.66%)	48.07#(17.64-104.62)	10(4.17%)	34.11#(16.36-62.73)	2(2.20%)	19.74#(2.39-71.32)	0(0)	0(0-0)
Digestive System	11(2.42%)	2.11#(1.05-3.78)	0(0)	0(0-6.16)	5(2.08%)	2.15(0.70-5.01)	4(4.40%)	2.36(0.64-6.04)	2(11.11%)	3.38(0.41-12.23)
Respiratory System	38(8.35%)	7.93#(5.61-10.88)	6(5.66%)	9.87#(3.62-21.49)	17(7.08%)	7.74#(4.51-12.40)	11(12.09%)	7.33#(3.66-13.11)	4(22.22%)	8.21#(2.24-21.02)
Bones and Joints/Soft Tissue	3(0.66%)	23.53#(4.85-68.76)	1(0.94%)	44.51#(1.13-247.97)	1(0.42%)	10.09(0.26-56.19)	1(1.10%)	169.86#(4.30-946.40)	0(0)	0(0-0)
Skin excluding Basal and Squamous	5(1.10%)	16.59#(5.39-38.72)	3(2.83%)	82.28#(16.97-240.45)	2(0.83%)	14.78#(1.79-53.38)	0(0)	0(0-37.50)	0(0)	0(0-118.34)
Breast/Genital/Urinary/Endocrine System	3(0.66%)	25.33#(5.22-74.03)	0(0)	0(0-95.27)	3(1.25%)	37.64#(7.76-109.99)	0(0)	0(0-0)	0(0)	0(0-0)
Brain and Other Nervous System	1(0.22%)	2.29(0.06-12.75)	0(0)	0(0-74.09)	1(0.42%)	5.18(0.13-28.85)	0(0)	0(0-25.64)	0(0)	0(0-73.38)
lymph/Blood	1(0.22%)	1,273.47#(32.24-7095.31)	1(0.94%)	1,273.47#(32.24-7095.31)	0(0)	0(0-0)	0(0)	0(0-0)	0(0)	0(0-0)
Miscellaneous Malignant Cancer	30(6.59%)	24.66#(16.64-35.20)	10(9.43%)	68.58#(32.89-126.13)	18(7.50%)	32.78#(19.43-51.80)	2(2.20%)	5.14(0.62-18.57)	0(0)	0(0-27.82)
In situ, benign or unknown behavior neoplasm	4(0.88%)	11.55#(3.15-29.57)	0(0)	0(0-91.33)	3(1.25%)	19.15#(3.95-55.98)	1(1.10%)	8.93(0.23-49.74)	0(0)	0(0-98.80)
Noncancer	83(18.24%)	10.09#(8.04-12.51)	17(16.04%)	13.97#(8.14-22.36)	29(12.08%)	6.27#(4.20-9.01)	33(36.26%)	14.88#(10.24-20.89)	4(22.22%)	23.98#(6.53-61.39)
Infections	7(1.54%)	31.42#(12.63-64.74)	4(3.77%)	54.21#(14.77-138.80)	0(0)	0(0-37.79)	3(3.30%)	58.39#(12.04-170.65)	0(0)	0(0-0)
Diabetes Mellitus	1(0.22%)	0.41(0.01-2.30)	1(0.94%)	3.67(0.09-20.48)	0(0)	0(0-3.45)	0(0)	0(0-4.65)	0(0)	0(0-12.92)
Alzheimers (ICD-9 and 10 only)	0(0)	0(0-3.33)	0(0)	0(0-33.33)	0(0)	0(0-7.11)	0(0)	0(0-9.89)	0(0)	0(0-34.63)
Diseases of Heart	21(4.62%)	1.44(0.89-2.19)	3(2.83%)	1.74(0.36-5.07)	8(3.33%)	1.21(0.52-2.38)	10(10.99%)	2.12#(1.02-3.90)	0(0)	0(0-2.38)
Hypertension without Heart Disease	0(0)	0(0-5.15)	0(0)	0(0-48.91)	0(0)	0(0-11.63)	0(0)	0(0-15.49)	0(0)	0(0-43.24)
Cerebrovascular Diseases	3(0.66%)	1.00(0.21-2.91)	0(0)	0(0-10.47)	0(0)	0(0-2.69)	2(2.20%)	2.08(0.25-7.51)	1(5.56%)	3.11(0.08-17.34)
Diseases of Arteries	2(0.44%)	46.08#(5.58-166.44)	0(0)	0(0-239.25)	2(0.83%)	71.46#(8.65-258.13)	0(0)	0(0-0)	0(0)	0(0-0)
Pneumonia and Influenza	3(0.66%)	2.59(0.53-7.56)	2(1.89%)	14.79#(1.79-53.42)	1(0.42%)	1.92(0.05-10.69)	0(0)	0(0-9.74)	0(0)	0(0-29.65)
Chronic Obstructive Pulmonary Disease and Allied Cond	8(1.76%)	2.59#(1.12-5.11)	1(0.94%)	2.78(0.07-15.49)	2(0.83%)	1.45(0.18-5.24)	5(5.49%)	4.97#(1.61-11.59)	0(0)	0(0-10.85)
Chronic Liver Disease and Cirrhosis	3(0.66%)	2.17(0.45-6.35)	0(0)	0(0-23.75)	2(0.83%)	3.27(0.40-11.81)	1(1.10%)	2.19(0.06-12.20)	0(0)	0(0-23.58)
Nephritis/Nephrotic Syndrome/Nephrosis	1(0.22%)	0.85(0.02-4.73)	1(0.94%)	7.35(0.19-40.96)	0(0)	0(0-6.90)	0(0)	0(0-9.77)	0(0)	0(0-28.60)
Pregnancy/Childbirth/Puerperium	0(0)	0(0-456.81)	0(0)	0(0-3841.44)	0(0)	0(0-946.40)	0(0)	0(0-1472.59)	0(0)	0(0-5178.82)
Symptoms,signs and ill-defined conditions	2(0.44%)	3.56(0.43-12.86)	0(0)	0(0-54.31)	1(0.42%)	3.79(0.10-21.10)	1(1.10%)	5.69(0.14-31.69)	0(0)	0(0-68.44)
Accidents and Adverse Effects	6(1.32%)	1.90(0.70-4.14)	2(1.89%)	5.65(0.68-20.40)	0(0)	0(0-2.61)	4(4.40%)	3.88#(1.06-9.94)	0(0)	0(0-10.25)
Suicide and Self-Inflicted Injury	1(0.22%)	0.94(0.02-5.23)	1(0.94%)	7.93(0.20-44.17)	0(0)	0(0-7.56)	0(0)	0(0-10.82)	0(0)	0(0-33.25)
Homicide and Legal Intervention	0(0)	0(0-10.22)	0(0)	0(0-84.11)	0(0)	0(0-21.93)	0(0)	0(0-34.07)	0(0)	0(0-91.04)
Other Cause of Death	25(5.49%)	3.02#(1.96-4.46)	2(1.89%)	2.23(0.27-8.06)	13(5.42%)	3.51#(1.87-6.00)	7(7.69%)	2.55#(1.03-5.26)	3(16.67%)	3.24(0.67-9.48)
