# Supplementary material for: Cause of death during nasopharyngeal carcinoma survivorship: a population-based analysis
Source: Front Oncol. 2023 Oct 18;13:1269118. doi: 10.3389/fonc.2023.1269118 (PMC10619912; doi:10.3389/fonc.2023.1269118)
Supplement: Supplementary file 1 [file DataSheet_1.zip › Supplementary material/Supplementary Table 16.xlsx]

## Sheet: Sheet1
Supplementary Table 16 Standardized-mortality ratios(SMRs) for each cause of death in patients with stage IV NPC
	Timing of Death After Diagnosis
	All years		<1 year		1 to <5 years		5 to <10 years		≥10 years
	No.(%)	SMR(95% CI)	No.(%)	SMR(95% CI)	No.(%)	SMR(95% CI)	No.(%)	SMR(95% CI)	No.(%)	SMR(95% CI)
Cause of Death	867(100%)	14.57#(13.62-15.57)	287(100%)	29.15#(25.87-32.72)	443(100%)	15.53#(14.12-17.05)	107(100%)	6.45#(5.29-7.80)	30(100%)	6.58#(4.44-9.40)
All Malignant Cancers	749(86.39%)	46.75#(43.46-50.22)	257(89.55%)	96.26#(84.85-108.77)	404(91.20%)	51.76#(46.83-57.06)	74(69.16%)	16.86#(13.24-21.17)	14(46.67%)	12.10#(6.61-20.30)
Nasopharynx	498(57.44%)	8,354.88#(7637.11-9121.95)	153(53.31%)	15,461.74#(13108.85-18115.04)	290(65.46%)	9,801.15#(8705.45-10996.59)	50(46.73%)	3,154.64#(2341.44-4159.00)	5(16.67%)	1,170.29#(379.99-2731.08)
Oropharynx	18(2.08%)	501.72#(297.35-792.94)	8(2.79%)	1,476.28#(637.35-2908.86)	8(1.81%)	467.53#(201.85-921.22)	2(1.87%)	191.04#(23.14-690.10)	0(0)	0(0-1282.18)
Oral Cavity and Other Pharynx	47(5.42%)	20.91#(15.36-27.80)	18(6.27%)	42.13#(24.97-66.59)	23(5.19%)	20.21#(12.81-30.32)	4(3.74%)	6.08#(1.66-15.57)	2(6.67%)	79.49#(9.63-287.16)
Digestive System	17(1.96%)	3.44#(2.01-5.51)	6(2.09%)	7.49#(2.75-16.31)	6(1.35%)	2.50(0.92-5.45)	3(2.80%)	2.18(0.45-6.37)	2(6.67%)	5.46(0.66-19.73)
Respiratory System	45(5.19%)	10.08#(7.36-13.49)	18(6.27%)	23.03#(13.65-36.40)	19(4.29%)	8.63#(5.20-13.48)	6(5.61%)	5.07#(1.86-11.03)	2(6.67%)	6.78(0.82-24.49)
Bones and Joints/Soft Tissue	0(0)	0(0-0)	0(0)	0(0-0)	0(0)	0(0-0)	0(0)	0(0-0)	0(0)	0(0-0)
Skin excluding Basal and Squamous	11(1.27%)	39.12#(19.53-70.00)	7(2.44%)	148.04#(59.52-305.03)	3(0.68%)	21.35#(4.40-62.41)	1(0.93%)	13.44(0.34-74.90)	0(0)	0(0-193.76)
Breast/Genital/Urinary/Endocrine System	1(0.12%)	41.16#(1.04-229.31)	0(0)	0(0-1273.84)	0(0)	0(0-232.06)	1(0.93%)	181.66#(4.60-1012.15)	0(0)	0(0-0)
Brain and Other Nervous System	6(0.69%)	14.65#(5.38-31.89)	4(1.39%)	62.43#(17.01-159.85)	2(0.45%)	9.94#(1.20-35.92)	0(0)	0(0-32.06)	0(0)	0(0-126.14)
lymph/Blood	6(0.69%)	20.51#(7.53-44.63)	1(0.35%)	14.30(0.36-79.69)	4(0.90%)	29.76#(8.11-76.19)	0(0)	0(0-90.94)	1(3.33%)	20.96(0.53-116.79)
Miscellaneous Malignant Cancer	100(11.53%)	87.36#(71.08-106.26)	42(14.63%)	218.49#(157.47-295.33)	49(11.06%)	87.94#(65.06-116.26)	7(6.54%)	22.48#(9.04-46.32)	2(6.67%)	23.86#(2.89-86.18)
In situ, benign or unknown behavior neoplasm	1(0.12%)	3.02(0.08-16.83)	0(0)	0(0-67.19)	1(0.23%)	6.28(0.16-34.99)	0(0)	0(0-40.33)	0(0)	0(0-145.13)
Noncancer	117(13.49%)	13.35#(11.04-16.00)	30(10.45%)	21.89#(14.77-31.25)	38(8.58%)	9.08#(6.42-12.46)	33(30.84%)	12.40#(8.53-17.41)	16(53.33%)	29.23#(16.71-47.47)
Infections	10(1.15%)	76.37#(36.62-140.45)	2(0.70%)	44.69#(5.41-161.44)	5(1.13%)	82.75#(26.87-193.12)	3(2.80%)	116.43#(24.01-340.26)	0(0)	0(0-0)
Diabetes Mellitus	3(0.35%)	1.30(0.27-3.80)	2(0.70%)	5.42(0.66-19.60)	0(0)	0(0-3.36)	0(0)	0(0-5.61)	1(3.33%)	5.46(0.14-30.43)
Alzheimers (ICD-9 and 10 only)	1(0.12%)	0.94(0.02-5.26)	0(0)	0(0-21.88)	0(0)	0(0-8.00)	1(0.93%)	3.11(0.08-17.35)	0(0)	0(0-34.23)
Diseases of Heart	31(3.58%)	2.20#(1.49-3.12)	10(3.48%)	4.17#(2.00-7.67)	8(1.81%)	1.19(0.51-2.34)	8(7.48%)	2.06(0.89-4.06)	5(16.67%)	4.64#(1.51-10.83)
Hypertension without Heart Disease	1(0.12%)	1.44(0.04-8.02)	0(0)	0(0-33.65)	1(0.23%)	3.14(0.08-17.48)	0(0)	0(0-17.89)	0(0)	0(0-61.66)
Cerebrovascular Diseases	7(0.81%)	2.42(0.97-4.99)	0(0)	0(0-7.46)	3(0.68%)	2.21(0.46-6.46)	3(2.80%)	3.71(0.77-10.84)	1(3.33%)	4.34(0.11-24.17)
Diseases of Arteries	0(0)	0(0-0)	0(0)	0(0-0)	0(0)	0(0-0)	0(0)	0(0-0)	0(0)	0(0-0)
Pneumonia and Influenza	5(0.58%)	4.26#(1.38-9.95)	1(0.35%)	4.94(0.13-27.55)	2(0.45%)	3.64(0.44-13.13)	2(1.87%)	6.00(0.73-21.66)	0(0)	0(0-42.40)
Chronic Obstructive Pulmonary Disease and Allied Cond	11(1.27%)	3.77#(1.88-6.75)	1(0.35%)	2.09(0.05-11.65)	5(1.13%)	3.58#(1.16-8.36)	2(1.87%)	2.45(0.30-8.83)	3(10.00%)	13.44#(2.77-39.28)
Chronic Liver Disease and Cirrhosis	1(0.12%)	0.78(0.02-4.32)	0(0)	0(0-18.15)	1(0.23%)	1.57(0.04-8.73)	0(0)	0(0-10.26)	0(0)	0(0-41.26)
Nephritis/Nephrotic Syndrome/Nephrosis	0(0)	0(0-3.23)	0(0)	0(0-19.34)	0(0)	0(0-6.86)	0(0)	0(0-11.51)	0(0)	0(0-40.14)
Pregnancy/Childbirth/Puerperium	1(0.12%)	178.06#(4.51-992.11)	1(0.35%)	988.63#(25.03-5508.32)	0(0)	0(0-1209.28)	0(0)	0(0-2753.80)	0(0)	0(0-17201.60)
Symptoms,signs and ill-defined conditions	2(0.23%)	3.59(0.43-12.96)	0(0)	0(0-37.46)	1(0.23%)	3.70(0.09-20.64)	1(0.93%)	6.69(0.17-37.25)	0(0)	0(0-93.79)
Accidents and Adverse Effects	11(1.27%)	3.56#(1.78-6.36)	3(1.05%)	6.28#(1.29-18.35)	4(0.90%)	2.67(0.73-6.84)	3(2.80%)	3.43(0.71-10.01)	1(3.33%)	4.16(0.11-23.19)
Suicide and Self-Inflicted Injury	4(0.46%)	3.86#(1.05-9.89)	3(1.05%)	18.11#(3.74-52.93)	0(0)	0(0-7.11)	1(0.93%)	3.53(0.09-19.68)	0(0)	0(0-53.74)
Homicide and Legal Intervention	3(0.35%)	6.87#(1.42-20.08)	1(0.35%)	15.46(0.39-86.15)	2(0.45%)	9.59#(1.16-34.63)	0(0)	0(0-30.29)	0(0)	0(0-89.07)
Other Cause of Death	26(3.00%)	3.27#(2.14-4.79)	6(2.09%)	4.77#(1.75-10.38)	6(1.35%)	1.61(0.59-3.50)	9(8.41%)	3.92#(1.79-7.45)	5(16.67%)	7.57#(2.46-17.67)
