# Supplementary material for: Cause of death during nasopharyngeal carcinoma survivorship: a population-based analysis
Source: Front Oncol. 2023 Oct 18;13:1269118. doi: 10.3389/fonc.2023.1269118 (PMC10619912; doi:10.3389/fonc.2023.1269118)
Supplement: Supplementary file 1 [file DataSheet_1.zip › Supplementary material/Supplementary Table 17.xlsx]

## Sheet: Sheet1
Supplementary Table 17 Standardized-mortality ratios(SMRs) for each cause of death following NPC diagnosis in patients with keratinizing squamous cell histology type
	Timing of Death After Diagnosis
	All years		<1 year		1 to <5 years		5 to <10 years		≥10 years
	No.(%)	SMR(95% CI)	No.(%)	SMR(95% CI)	No.(%)	SMR(95% CI)	No.(%)	SMR(95% CI)	No.(%)	SMR(95% CI)
Cause of Death	920(100%)	8.82#(8.26-9.41)	298(100%)	20.90#(18.60-23.42)	432(100%)	9.26#(8.40-10.17)	151(100%)	4.57#(3.87-5.36)	39(100%)	3.78#(2.69-5.17)
All Malignant Cancers	737(80.11%)	25.92#(24.08-27.86)	266(89.26%)	67.73#(59.84-76.38)	368(85.19%)	28.53#(25.68-31.59)	86(56.95%)	9.75#(7.80-12.05)	17(43.59%)	6.09#(3.55-9.76)
Nasopharynx	434(47.17%)	6,322.64#(5741.71-6946.41)	143(47.99%)	14,921.40#(12576.06-17577.20)	239(55.32%)	7,403.74#(6494.77-8404.31)	43(28.48%)	2,072.58#(1499.93-2791.75)	9(23.08%)	1,492.39#(682.42-2833.02)
Oropharynx	19(2.07%)	309.22#(186.17-482.88)	10(3.36%)	1,343.65#(644.33-2471.02)	7(1.62%）	261.63#(105.19-539.05)	2(1.32%)	98.90#(11.98-357.24)	0(0)	0(0-525.19)
Oral Cavity and Other Pharynx	52(5.65%)	21.12#(15.77-27.70)	21(7.05%)	41.96#(25.97-64.14)	25(5.79%)	20.91#(13.53-30.87)	4(2.65%)	5.40#(1.47-13.82)	2(5.13%)	79.49#(9.63-287.16)
Digestive System	20(2.17%)	2.44#(1.49-3.77)	6(2.01%)	5.44#(2.00-11.85)	7(1.62%）	1.89(0.76-3.89)	6(3.97%)	2.34(0.86-5.08)	1(2.56%)	1.22(0.03-6.81)
Respiratory System	60(6.52%)	7.25#(5.53-9.33)	20(6.71%)	16.73#(10.22-25.84)	24(5.56%)	6.27#(4.02-9.33)	14(9.27%)	5.60#(3.06-9.40)	2(5.13%)	2.64(0.32-9.54)
Bones and Joints/Soft Tissue	4(0.43%)	16.25#(4.43-41.60)	1(0.34%)	30.51(0.77-170.02)	1(0.23%)	6.73(0.17-37.51)	2(1.32%)	30.85#(3.74-111.43)	0(0)	0(0-0)
Skin excluding Basal and Squamous	17(1.85%)	29.41#(17.13-47.09)	10(3.36%)	127.30#(61.05-234.11)	4(0.93%)	15.35#(4.18-39.30)	3(1.99%)	16.57#(3.42-48.42)	0(0)	0(0-63.79)
Breast/Genital/Urinary/Endocrine System	3(0.33%)	8.78#(1.81-25.65)	0(0)	0(0-99.75)	1(0.23%)	5.93(0.15-33.05)	2(1.32%)	14.68#(1.78-53.03)	0(0)	0(0-0)
Brain and Other Nervous System	3(0.33%)	4.13(0.85-12.07)	1(0.34%)	10.56(0.27-58.82)	2(0.46%)	6.10(0.74-22.05)	0(0)	0(0-16.20)	0(0)	0(0-48.37)
lymph/Blood	10(1.09%)	9.21#(4.42-16.94)	2(0.67%)	9.29#(1.12-33.56)	6(1.39%)	8.49#(3.12-18.49)	1(0.66%)	8.62(0.22-48.05)	1(2.56%)	20.96(0.53-116.79)
Miscellaneous Malignant Cancer	115(12.50%)	55.27#(45.63-66.35)	52(17.45%)	181.03#(135.20-237.39)	52(12.04%)	55.31#(41.31-72.54)	9(5.96%)	13.94#(6.37-26.45)	2(5.13%)	9.64#(1.17-34.83)
In situ, benign or unknown behavior neoplasm	5(0.54%)	8.08#(2.62-18.86)	1(0.34%)	11.95(0.30-66.56)	2(0.46%)	7.30(0.88-26.36)	2(1.32%)	10.10#(1.22-36.48)	0(0)	0(0-58.76)
Noncancer	178(19.35%)	8.44#(7.24-9.77)	31(10.40%)	10.47#(7.12-14.86)	62(14.35%)	5.86#(4.50-7.52)	63(41.72%)	9.42#(7.24-12.06)	22(56.41%)	25.06#(15.71-37.95)
Infections	13(1.41%)	31.43#(16.74-53.75)	3(1.01%）	24.61#(5.08-71.93)	6(1.39%)	29.70#(10.90-64.64)	3(1.99%)	39.21#(8.09-114.60)	1(2.56%)	76.11#(1.93-424.04)
Diabetes Mellitus	2(0.22%)	0.53(0.06-1.91)	1(0.34%)	1.98(0.05-11.01)	1(0.23%)	0.59(0.02-3.31)	0(0)	0(0-3.07)	0(0)	0(0-9.52)
Alzheimers (ICD-9 and 10 only)	3(0.33%)	1.29(0.27-3.78)	0(0)	0(0-13.18)	1(0.23%)	1.02(0.03-5.70)	2(1.32%)	2.45(0.30-8.85)	0(0)	0(0-15.19)
Diseases of Heart	49(5.33%)	1.95#(1.44-2.57)	11(3.69%)	3.11#(1.55-5.57)	11(2.55%)	0.98(0.49-1.75)	20(13.25%)	2.51#(1.54-3.88)	7(17.95%)	2.88#(1.16-5.93)
Hypertension without Heart Disease	1(0.11%)	0.87(0.02-4.84)	0(0)	0(0-24.75)	1(0.23%)	1.98(0.05-11.05)	0(0)	0(0-9.66)	0(0)	0(0-31.47)
Cerebrovascular Diseases	12(1.30%)	2.39#(1.24-4.18)	0(0)	0(0-5.21)	3(0.69%)	1.35(0.28-3.93)	6(3.97%)	3.76#(1.38-8.18)	3(7.69%)	6.23#(1.28-18.20)
Diseases of Arteries	2(0.22%)	41.70#(5.05-150.63)	0(0)	0(0-115.55)	2(0.46%)	124.71#(15.10-450.49)	0(0)	0(0-0)	0(0)	0(0-0)
Pneumonia and Influenza	14(1.52%)	7.07#(3.86-11.86)	3(1.01%）	10.45#(2.16-30.54)	7(1.62%）	8.03#(3.23-16.54)	3(1.99%)	4.70(0.97-13.73)	1(2.56%)	5.45(0.14-30.35)
Chronic Obstructive Pulmonary Disease and Allied Cond	20(2.17%)	3.36#(2.05-5.19)	2(0.67%)	2.54(0.31-9.19)	6(1.39%)	2.29(0.84-4.99)	9(5.96%)	4.70#(2.15-8.92)	3(7.69%)	4.75(0.98-13.88)
Chronic Liver Disease and Cirrhosis	5(0.54%)	2.49(0.81-5.80)	0(0)	0(0-13.88)	4(0.93%)	4.35#(1.18-11.13)	1(0.66%)	1.60(0.04-8.93)	0(0)	0(0-18.40)
Nephritis/Nephrotic Syndrome/Nephrosis	0(0)	0(0-1.88)	0(0)	0(0-13.55)	0(0)	0(0-4.22)	0(0)	0(0-5.93)	0(0)	0(0-18.82)
Pregnancy/Childbirth/Puerperium	0(0)	0(0-559.24)	0(0)	0(0-3831.12)	0(0)	0(0-1090.30)	0(0)	0(0-2088.60)	0(0)	0(0-7625.06)
Symptoms,signs and ill-defined conditions	2(0.22%)	2.06(0.25-7.43)	1(0.34%)	7.01(0.18-39.08)	1(0.23%)	2.25(0.06-12.55)	0(0)	0(0-12.23)	0(0)	0(0-43.92)
Accidents and Adverse Effects	10(1.09%)	2.27#(1.09-4.18)	2(0.67%)	3.41(0.41-12.33)	5(1.16%)	2.50(0.81-5.84)	3(1.99%)	2.17(0.45-6.35)	0(0)	0(0-8.52)
Suicide and Self-Inflicted Injury	2(0.22%)	1.39(0.17-5.00)	2(0.67%)	10.01#(1.21-36.17)	0(0)	0(0-5.45)	0(0)	0(0-8.58)	0(0)	0(0-27.00)
Homicide and Legal Intervention	1(0.11%)	2.82(0.07-15.69)	0(0)	0(0-65.48)	1(0.23%)	5.59(0.14-31.16)	0(0)	0(0-38.18)	0(0)	0(0-158.81)
Other Cause of Death	42(4.57%)	2.89#(2.08-3.91)	6(2.01%)	3.23#(1.19-7.03)	13(3.01%)	2.05#(1.09-3.51)	16(10.60%)	3.33#(1.90-5.41)	7(17.95%)	4.58#(1.84-9.43)
