# Supplementary material for: Cause of death during nasopharyngeal carcinoma survivorship: a population-based analysis
Source: Front Oncol. 2023 Oct 18;13:1269118. doi: 10.3389/fonc.2023.1269118 (PMC10619912; doi:10.3389/fonc.2023.1269118)
Supplement: Supplementary file 1 [file DataSheet_1.zip › Supplementary material/Supplementary Table 18.xlsx]

## Sheet: Sheet1
Supplementary Table 18 Standardized-mortality ratios(SMRs) for each cause of death following NPC diagnosis in patients with non-keratinizing cell histology type
	Timing of Death After Diagnosis
	All years		<1 year		1 to <5 years		5 to <10 years		≥10 years
	No.(%)	SMR(95% CI)	No.(%)	SMR(95% CI)	No.(%)	SMR(95% CI)	No.(%)	SMR(95% CI)	No.(%)	SMR(95% CI)
Cause of Death	751(100%)	6.86#(6.38-7.37)	153(100%)	12.96#(10.99-15.19)	409(100%)	8.45#(7.65-9.31)	147(100%)	4.12#(3.48-4.84)	42(100%)	3.12#(2.25-4.21)
All Malignant Cancers	615(81.89%)	20.66#(19.06-22.36)	126(82.35%)	38.58#(32.14-45.94)	366(89.49%)	27.69#(24.92-30.67)	101(68.71%)	10.43#(8.50-12.68)	22(52.38%)	6.12#(3.83-9.26)
Nasopharynx	451(60.05%)	3,350.85#(3048.69-3674.85)	90(58.82%)	5,764.37#(4635.23-7085.39)	281(68.70%)	4,616.16#(4092.15-5188.66)	72(48.98%)	1,681.76#(1315.87-2117.90)	8(19.05%)	523.07#(225.82-1030.66)
Oropharynx	7(0.93%)	108.03#(43.44-222.59)	4(2.61%)	635.76#(173.22-1627.79)	3(0.73%)	109.89#(22.66-321.14)	0(0)	0(0-165.81)	0(0)	0(0-412.01)
Oral Cavity and Other Pharynx	28(3.73%)	26.24#(17.43-37.92)	8(5.23%)	30.57#(13.20-60.24)	13(3.18%)	24.23#(12.90-41.43)	4(2.72%)	18.38#(5.01-47.06)	3(7.14%)	58.35#(12.03-170.52)
Digestive System	20(2.66%)	2.11#(1.29-3.26)	2(1.31%)	1.98(0.24-7.14)	10(2.44%)	2.40#(1.15-4.42)	5(3.40%)	1.61(0.52-3.75)	3(7.14%)	2.53(0.52-7.41)
Respiratory System	41(5.46%)	5.07#(3.64-6.88)	8(5.23%)	8.53#(3.68-16.81)	17(4.16%)	4.66#(2.71-7.46)	10(6.80%)	3.88#(1.86-7.13)	6(14.29%)	6.54#(2.40-14.24)
Bones and Joints/Soft Tissue	1(0.13%)	32.74(0.83-182.41)	0(0)	0(0-2067.08)	0(0)	0(0-318.63)	1(0.68%)	58.20#(1.47-324.27)	0(0)	0(0-0)
Skin excluding Basal and Squamous	4(0.53%)	8.57#(2.33-21.93)	0(0)	0(0-70.39)	4(0.98%)	19.04#(5.19-48.76)	0(0)	0(0-24.04)	0(0)	0(0-72.23)
Breast/Genital/Urinary/Endocrine System	3(0.40%)	30.23#(6.24-88.36)	0(0)	0(0-119.99)	2(0.49%)	31.76#(3.85-114.72)	1(0.68%)	181.66#(4.60-1012.15)	0(0)	0(0-0)
Brain and Other Nervous System	4(0.53%)	5.39#(1.47-13.80)	2(1.31%)	25.53#(3.09-92.23)	2(0.49%)	6.13(0.74-22.14)	0(0)	0(0-14.88)	0(0)	0(0-41.25)
lymph/Blood	4(0.53%)	11.36#(3.10-29.09)	1(0.65%)	11.13(0.28-61.99)	2(0.49%)	8.00(0.97-28.90)	1(0.68%)	81.97#(2.08-456.71)	0(0)	0(0-0)
Miscellaneous Malignant Cancer	52(6.92%)	24.83#(18.54-32.56)	11(7.19%)	47.54#(23.73-85.06)	32(7.82%)	34.34#(23.49-48.48)	7(4.76%)	10.34#(4.16-21.31)	2(4.76%)	7.86(0.95-28.39)
In situ, benign or unknown behavior neoplasm	5(0.67%)	8.23#(2.67-19.21)	0(0)	0(0-57.11)	2(0.49%)	7.45(0.90-26.90)	2(1.36%)	10.06#(1.22-36.33)	1(2.38%)	13.27(0.34-73.94)
Noncancer	131(17.44%)	10.75#(8.99-12.75)	27(17.65%)	18.38#(12.11-26.74)	41(10.02%)	6.89#(4.94-9.35)	44(29.93%)	11.72#(8.51-15.73)	19(45.24%)	18.77#(11.30-29.31)
Infections	13(1.73%)	17.15#(9.13-29.34)	6(3.92%)	73.64#(27.03-160.29)	2(0.49%)	6.11(0.74-22.06)	4(2.72%)	21.98#(5.99-56.28)	1(2.38%)	5.99(0.15-33.40)
Diabetes Mellitus	4(0.53%)	0.89(0.24-2.29)	2(1.31%)	4.32(0.52-15.60)	0(0)	0(0-1.91)	0(0)	0(0-2.49)	2(4.76%)	3.35(0.41-12.10)
Alzheimers (ICD-9 and 10 only)	2(0.27%)	1.06(0.13-3.82)	0(0)	0(0-20.52)	1(0.24%)	1.21(0.03-6.74)	0(0)	0(0-5.86)	1(2.38%)	3.90(0.10-21.71)
Diseases of Heart	28(3.73%)	1.10(0.73-1.58)	5(3.27%)	1.78(0.58-4.16)	11(2.69%)	0.97（0.48-1.73）	8(5.44%)	0.96(0.42-1.90)	4(9.52%)	1.29(0.35-3.29)
Hypertension without Heart Disease	4(0.53%)	3.01(0.82-7.71)	0(0)	0(0-28.44)	0(0)	0(0-6.53)	2(1.36%)	4.48(0.54-16.19)	2(4.76%)	10.63#(1.29-38.38)
Cerebrovascular Diseases	9(1.20%)	1.63(0.75-3.09)	0(0)	0(0-6.16)	3(0.73%)	1.23(0.25-3.59)	5(3.40%)	2.81(0.91-6.55)	1(2.38%)	1.42(0.04-7.93)
Diseases of Arteries	2(0.27%)	21.08#(2.55-76.16)	0(0)	0(0-74.02)	2(0.49%)	44.42#(5.38-160.45)	0(0)	0(0-0)	0(0)	0(0-0)
Pneumonia and Influenza	3(0.40%)	1.39(0.29-4.05)	1(0.65%)	4.34(0.11-24.19)	1(0.24%)	1.05(0.03-5.88)	1(0.68%)	1.39(0.04-7.73)	0(0)	0(0-13.88)
Chronic Obstructive Pulmonary Disease and Allied Cond	9(1.20%)	1.80(0.82-3.41)	1(0.65%)	1.90(0.05-10.60)	3(0.73%)	1.36(0.28-3.99)	4(2.72%)	2.40(0.65-6.14)	1(2.38%)	1.61(0.04-9.00)
Chronic Liver Disease and Cirrhosis	1(0.13%)	0.41(0.01-2.30)	0(0)	0(0-14.07)	0(0)	0(0-3.42)	0(0)	0(0-4.61)	1(2.38%)	3.59(0.09-19.98)
Nephritis/Nephrotic Syndrome/Nephrosis	1(0.13%)	0.47(0.01-2.60)	1(0.65%)	4.45(0.11-24.77)	0(0)	0(0-3.92)	0(0)	0(0-5.30)	0(0)	0(0-13.12)
Pregnancy/Childbirth/Puerperium	2(0.27%)	154.34#(18.69-557.54)	1(0.65%)	579.18#(14.66-3226.96)	1(0.24%)	160.49#(4.06-894.17)	0(0)	0(0-929.69)	0(0)	0(0-3572.73)
Symptoms,signs and ill-defined conditions	3(0.40%)	3.04(0.63-8.88)	0(0)	0(0-32.50)	1(0.24%)	2.19(0.06-12.21)	2(1.36%)	6.46(0.78-23.34)	0(0)	0(0-34.35)
Accidents and Adverse Effects	11(1.46%)	1.93(0.96-3.45)	3(1.96%)	4.83(1.00-14.13)	2(0.49%)	0.79(0.10-2.85)	5(3.40%)	2.69(0.87-6.27)	1(2.38%)	1.46(0.04-8.11)
Suicide and Self-Inflicted Injury	3(0.40%)	1.57(0.32-4.59)	1(0.65%)	4.51(0.11-25.12)	1(0.24%)	1.14(0.03-6.35)	1(0.68%)	1.63(0.04-9.10)	0(0)	0(0-18.56)
Homicide and Legal Intervention	2(0.27%)	2.63(0.32-9.52)	1(0.65%)	11.23(0.28-62.59)	1(0.24%)	2.92(0.07-16.28)	0(0)	0(0-15.80)	0(0)	0(0-39.10)
Other Cause of Death	34(4.53%)	2.34#(1.62-3.27)	5(3.27%)	3.40#(1.10-7.94)	12(2.93%)	1.90(0.98-3.31)	12(8.16%)	2.48#(1.28-4.33)	5(11.90%)	2.65(0.86-6.19)
