# Supplementary material for: Cause of death during nasopharyngeal carcinoma survivorship: a population-based analysis
Source: Front Oncol. 2023 Oct 18;13:1269118. doi: 10.3389/fonc.2023.1269118 (PMC10619912; doi:10.3389/fonc.2023.1269118)
Supplement: Supplementary file 1 [file DataSheet_1.zip › Supplementary material/Supplementary Table 19.xlsx]

## Sheet: Sheet1
Supplementary Table 19 Standardized-mortality ratios(SMRs) for each cause of death following NPC diagnosis in patients with basaloid squamous cell histology type
	Timing of Death After Diagnosis
	All years		<1 year		1 to <5 years		5 to <10 years		≥10 years
	No.(%)	SMR(95% CI)	No.(%)	SMR(95% CI)	No.(%)	SMR(95% CI)	No.(%)	SMR(95% CI)	No.(%)	SMR(95% CI)
Cause of Death	25(100%)	8.85#(5.72-13.06)	5	13.35#(4.34-31.16)	10(100%)	6.51#(3.12-11.97)	9(100%)	10.67#(4.88-20.25)	1(100%)	13.83(0.35-77.05)
All Malignant Cancers	21(84.00%)	29.00#(17.95-44.32)	4(80.00%)	38.37#(10.45-98.24)	9(90.00%)	24.67#(11.28-46.83)	8(88.89%)	34.27#(14.79-67.52)	0(0)	0(0-169.93)
Nasopharynx	11(44.00%)	7,269.42#(3628.87-13007.00)	2(40.00%)	9,126.70#(1105.29-32968.80)	5(50.00%)	5,977.93#(1941.02-13950.49)	4(44.44%)	9,265.44#(2524.52-23723.2)	0(0)	0(0-142267.28)
Oropharynx	0(0)	0(0-1866.82)	0(0)	0(0-14783.24)	0(0)	0(0-4025.86)	0(0)	0(0-4958.90)	0(0)	0(0-55638.31)
Oral Cavity and Other Pharynx	0(0)	0(0-0)	0(0)	0(0-0)	0(0)	0(0-0)	0(0)	0(0-0)	0(0)	0(0-0)
Digestive System	1(4.00%)	4.57(0.12-25.48)	0(0)	0(0-120.82)	0(0)	0(0-33.82)	1(11.11%)	13.74(0.35-76.53)	0(0)	0(0-592.47)
Respiratory System	2(8.00%)	9.65#(1.17-34.88)	0(0)	0(0-116.72)	1(10.00%)	9.72(0.25-54.14)	1(11.11%)	15.00(0.38-83.59)	0(0)	0(0-617.27)
Bones and Joints/Soft Tissue	0(0)	0(0-0)	0(0)	0(0-0)	0(0)	0(0-0)	0(0)	0(0-0)	0(0)	0(0-0)
Skin excluding Basal and Squamous	2(8.00%)	128.39#(15.55-463.80)	1(20.00%)	451.75#(11.44-2516.99)	1(10.00%)	129.96#(3.29-724.09)	0(0)	0(0-709.87)	0(0)	0(0-7808.48)
Breast/Genital/Urinary/Endocrine System	0(0)	0(0-0)	0(0)	0(0-0)	0(0)	0(0-0)	0(0)	0(0-0)	0(0)	0(0-0)
Brain and Other Nervous System	1(4.00%)	47.43#(1.20-264.27)	1(20.00%)	340.18#(8.61-1895.39)	0(0)	0(0-360.61)	0(0)	0(0-516.97)	0(0)	0(0-4738.79)
lymph/Blood	0(0)	0(0-0)	0(0)	0(0-0)	0(0)	0(0-0)	0(0)	0(0-0)	0(0)	0(0-0)
Miscellaneous Malignant Cancer	4(16.00%)	74.15#(20.20-189.86)	0(0)	0(0-479.93)	2(20.00%)	73.13#(8.86-264.19)	2(22.22%)	115.40#(13.98-416.87)	0(0)	0(0-2336.01)
In situ, benign or unknown behavior neoplasm	0(0)	0(0-252.82)	0(0)	0(0-1873.73)	0(0)	0(0-466.44)	0(0)	0(0-849.06)	0(0)	0(0-9999.14)
Noncancer	4(16.00%)	7.04#(1.92-18.03)	1(20.00%)	13.24(0.34-73.79)	1(10.00%)	2.81(0.07-15.67)	1(11.11%)	8.26(0.21-46.00)	1(100%)	63.68#(1.61-354.82)
Infections	0(0)	0(0-0)	0(0)	0(0-0)	0(0)	0(0-0)	0(0)	0(0-0)	0(0)	0(0-0)
Diabetes Mellitus	0(0)	0(0-38.64)	0(0)	0(0-278.57)	0(0)	0(0-77.07)	0(0)	0(0-116.43)	0(0)	0(0-1382.42)
Alzheimers (ICD-9 and 10 only)	1(4.00%)	12.25(0.31-68.28)	0(0)	0(0-505.06)	0(0)	0(0-63.05)	1(11.11%)	66.64#(1.69-371.29)	0(0)	0(0-4706.15)
Diseases of Heart	1(4.00%)	1.47(0.04-8.21)	0(0)	0(0-42.00)	1(10.00%)	2.69(0.07-15.00)	0(0)	0(0-18.09)	0(0)	0(0-236.44)
Hypertension without Heart Disease	0(0)	0(0-115.05)	0(0)	0(0-989.30)	0(0)	0(0-201.73)	0(0)	0(0-394.94)	0(0)	0(0-5199.93)
Cerebrovascular Diseases	0(0)	0(0-27.38)	0(0)	0(0-214.94)	0(0)	0(0-46.31)	0(0)	0(0-104.37)	0(0)	0(0-1446.07)
Diseases of Arteries	0(0)	0(0-0)	0(0)	0(0-0)	0(0)	0(0-0)	0(0)	0(0-0)	0(0)	0(0-0)
Pneumonia and Influenza	0(0)	0(0-78.88)	0(0)	0(0-648.16)	0(0)	0(0-137.98)	0(0)	0(0-278.22)	0(0)	0(0-3419.91)
Chronic Obstructive Pulmonary Disease and Allied Cond	0(0)	0(0-25.36)	0(0)	0(0-187.72)	0(0)	0(0-47.28)	0(0)	0(0-85.29)	0(0)	0(0-815.71)
Chronic Liver Disease and Cirrhosis	0(0)	0(0-53.85)	0(0)	0(0-387.09)	0(0)	0(0-110.24)	0(0)	0(0-158.75)	0(0)	0(0-1621.43)
Nephritis/Nephrotic Syndrome/Nephrosis	0(0)	0(0-78.55)	0(0)	0(0-577.11)	0(0)	0(0-145.85)	0(0)	0(0-259.87)	0(0)	0(0-3415.18)
Pregnancy/Childbirth/Puerperium	0(0)	0(0-14036.81)	0(0)	0(0-79932.53)	0(0)	0(0-18978.24)	0(0)	0(0-165596.80)	0(0)	0(0-0)
Symptoms,signs and ill-defined conditions	0(0)	0(0-126.84)	0(0)	0(0-993.87)	0(0)	0(0-216.58)	0(0)	0(0-476.85)	0(0)	0(0-6124.18)
Accidents and Adverse Effects	1(4.00%)	7.15(0.18-39.84)	0(0)	0(0-197.01)	0(0)	0(0-48.97)	0(0)	0(0-87.80)	1(100%)	264.40#(6.69-1473.16)
Suicide and Self-Inflicted Injury	1(4.00%)	20.65(0.52-115.04)	1(20.00%)	143.67#(3.64-800.49)	0(0)	0(0-151.77)	0(0)	0(0-234.87)	0(0)	0(0-2522.95)
Homicide and Legal Intervention	0(0)	0(0-349.55)	0(0)	0(0-2102.46)	0(0)	0(0-604.49)	0(0)	0(0-1463.74)	0(0)	0(0-20953.14)
Other Cause of Death	0(0)	0(0-9.00)	0(0)	0(0-75.18)	0(0)	0(0-15.58)	0(0)	0(0-32.41)	0(0)	0(0-363.86)
