# Supplementary material for: Cause of death during nasopharyngeal carcinoma survivorship: a population-based analysis
Source: Front Oncol. 2023 Oct 18;13:1269118. doi: 10.3389/fonc.2023.1269118 (PMC10619912; doi:10.3389/fonc.2023.1269118)
Supplement: Supplementary file 1 [file DataSheet_1.zip › Supplementary material/Supplementary Table 2.xlsx]

## Sheet: Sheet1
Supplementary Table 2 Standardized-mortality ratios(SMRs) for each cause of death following NPC diagnosis in female patients
	Timing of Death After Diagnosis
	All years		<1 year		1 to <5 years		5 to <10 years		≥10 years
	No.(%)	SMR(95% CI)	No.(%)	SMR(95% CI)	No.(%)	SMR(95% CI)	No.(%)	SMR(95% CI)	No.(%)	SMR(95% CI)
Cause of Death	412(100%)	8.28#(7.5-9.12)	122(100%)	19.20#(15.95-22.93)	196(100%)	8.48#(7.33-9.75)	76(100%)	4.94#(3.90-6.19)	18(100%)	3.66#(2.17-5.78)
All Malignant Cancers	332(80.58%)	24.62#(22.05-27.42)	111(90.98%)	65.67#(54.03-79.09)	164(83.67%)	26.62#(22.70-31.02)	46(60.53%)	10.89#(7.97-14.52)	11(61.11%)	7.82#(3.90-13.99)
Nasopharynx	238(57.77%)	10,434.51#(9150.85-11847.82)	69(56.56%)	24,818.93#(19310.61-31409.95)	127(64.80%)	11,997.24#(10001.56-14274.44)	35(46.05%)	4,951.35#(3448.79-6886.12)	7(38.89%)	2,948.31#(1185.37-6074.65)
Oropharynx	3(0.73%)	253.21#(52.22-739.99)	1(0.82%)	709.62#(17.97-3953.75)	1(0.51%)	192.38#(4.87-1071.86)	1(1.32%)	258.54#(6.55-1440.51)	0(0)	0(0-2687.26)
Oral Cavity and Other Pharynx	10(2.43%)	17.37#(8.33-31.94)	5(4.10%)	58.46#(18.98-136.42)	4(2.04%)	10.04#(2.74-25.71)	0(0)	0(0-62.04)	1(5.56%)	30.85(0.78-171.88)
Digestive System	7(1.70%)	2.09(0.84-4.31)	3(2.46%)	7.36#(1.52-21.52)	2(1.02%)	1.33(0.16-4.80)	1(1.32%)	0.94(0.02-5.25)	1(5.56%)	2.71(0.07-15.10)
Respiratory System	25(6.07%)	7.47#(4.83-11.02)	10(8.20%)	22.95#(11.00-42.20)	9(4.59%)	5.81#(2.66-11.04)	5(6.58%)	4.83#(1.57-11.27)	1(5.56%)	3.04(0.08-16.92)
Bones and Joints/Soft Tissue	1(0.24%)	32.74(0.83-182.41)	0(0)	0(0-2067.08)	0(0)	0(0-318.63)	1(1.32%)	58.20#(1.47-324.27)	0(0)	0(0-0)
Skin excluding Basal and Squamous	3(0.73%)	20.52#(4.23-59.96)	2(1.64%)	104.36#(12.64-376.99)	1(0.51%)	14.33(0.36-79.83)	0(0)	0(0-82.67)	0(0)	0(0-292.16)
Breast/Genital/Urinary/Endocrine System	2(0.49%)	29.50#(3.57-106.56)	0(0)	0(0-267.92)	1(0.51%)	20.61(0.52-114.82)	1(1.32%)	181.66#(4.60-1012.15)	0(0)	0(0-0)
Brain and Other Nervous System	3(0.73%)	9.81#(2.02-28.67)	1(0.82%)	27.59(0.70-153.75)	2(1.02%)	14.48#(1.75-52.31)	0(0)	0(0-37.27)	0(0)	0(0-113.67)
lymph/Blood	4(0.97%)	21.81#(5.94-55.84)	1(0.82%)	18.47(0.47-102.92)	3(1.53%)	23.21#(4.79-67.83)	0(0)	0(0-0)	0(0)	0(0-0)
Miscellaneous Malignant Cancer	36(8.74%)	40.50#(28.37-56.07)	19(15.57%)	167.30#(100.72-261.26)	14(7.14%)	34.32#(18.76-57.58)	2(2.63%)	7.26(0.88-26.24)	1(5.56%)	10.87(0.28-60.57)
In situ, benign or unknown behavior neoplasm	3(0.73%)	10.52#(2.17-30.74)	0(0)	0(0-100.14)	2(1.02%)	15.09#(1.83-54.51)	1(1.32%)	11.43(0.29-63.67)	0(0)	0(0-130.34)
Noncancer	77(18.69%)	8.61#(6.79-10.76)	11(9.02%)	9.30#(4.64-16.65)	30(15.31%)	6.19#(4.18-8.84)	29(38.16%)	11.27#(7.55-16.19)	7(38.89%)	20.22#(8.13-41.67)
Infections	9(2.18%)	42.80#(19.57-81.25)	2(1.64%)	41.56#(5.03-150.13)	4(2.04%)	29.33#(7.99-75.10)	3(3.95%)	116.43#(24.01-340.26)	0(0)	0(0-0)
Diabetes Mellitus	0(0)	0(0-2.08)	0(0)	0(0-16.55)	0(0)	0(0-4.65)	0(0)	0(0-6.64)	0(0)	0(0-18.46)
Alzheimers (ICD-9 and 10 only)	5(1.21%)	2.66(0.86-6.21)	0(0)	0(0-16.45)	1(0.51%)	1.12(0.03-6.21)	3(3.95%)	5.10#(1.05-14.89)	1(5.56%)	5.93(0.15-33.01)
Diseases of Heart	21(5.10%)	2.05#(1.27-3.13)	4(3.28%)	2.88(0.78-7.37)	6(3.06%)	1.23(0.45-2.69)	8(10.53%)	2.61#(1.12-5.13)	3(16.67%)	3.19(0.66-9.32)
Hypertension without Heart Disease	1(0.24%)	1.51(0.04-8.39)	0(0)	0(0-45.16)	0(0)	0(0-12.25)	1(1.32%)	4.8(0.12-26.74)	0(0)	0(0-50.78)
Cerebrovascular Diseases	4(0.97%)	1.32(0.36-3.37)	0(0)	0(0-9.26)	1(0.51%)	0.71(0.02-3.95)	3(3.95%)	3.25(0.67-9.48)	0(0)	0(0-12.26)
Diseases of Arteries	1(0.24%)	146.21#(3.7-814.62)	0(0)	0(0-1559.03)	1(0.51%)	223.54#(5.66-1245.49)	0(0)	0(0-0)	0(0)	0(0-0)
Pneumonia and Influenza	5(1.21%)	4.86#(1.58-11.33)	1(0.82%)	7.19(0.18-40.07)	2(1.02%)	4.17(0.51-15.08)	2(2.63%)	6.4(0.78-23.12)	0(0)	0(0-37.25)
Chronic Obstructive Pulmonary Disease and Allied Cond	6(1.46%)	2.09(0.77-4.54)	0(0)	0(0-10.17)	2(1.02%)	1.5(0.18-5.43)	4(5.26%)	4.43#(1.21-11.33)	0(0)	0(0-13.20)
Chronic Liver Disease and Cirrhosis	1(0.24%)	1.36(0.03-7.58)	0(0)	0(0-45.18)	1(0.51%)	3.06(0.08-17.04)	0(0)	0(0-15.11)	0(0)	0(0-44.74)
Nephritis/Nephrotic Syndrome/Nephrosis	0(0)	0(0-3.7)	0(0)	0(0-28.58)	0(0)	0(0-8.05)	0(0)	0(0-12.18)	0(0)	0(0-34.71)
Pregnancy/Childbirth/Puerperium	2(0.49%)	100.92#(12.22-364.57)	1(0.82%)	365.55#(9.25-2036.71)	1(0.51%)	101.95#(2.58-568.02)	0(0)	0(0-640.84)	0(0)	0(0-2432.82)
Symptoms,signs and ill-defined conditions	0(0)	0(0-6.95)	0(0)	0(0-47.81)	0(0)	0(0-13.97)	0(0)	0(0-24.62)	0(0)	0(0-92.35)
Accidents and Adverse Effects	3(0.73%)	1.73(0.36-5.06)	0(0)	0(0-17.76)	2(1.02%)	2.48(0.30-8.98)	0(0)	0(0-6.73)	1(5.56%)	5.81(0.15-32.36)
Suicide and Self-Inflicted Injury	0(0)	0(0-10.46)	0(0)	0(0-88.06)	0(0)	0(0-22.46)	0(0)	0(0-32.87)	0(0)	0(0-108.12)
Homicide and Legal Intervention	0(0)	0(0-31.12)	0(0)	0(0-244.83)	0(0)	0(0-66.43)	0(0)	0(0-101.58)	0(0)	0(0-317.10)
Other Cause of Death	19(4.61%)	2.37#(1.43-3.70)	3(2.46%)	3.02(0.62-8.84)	9(4.59%)	2.40#(1.10-4.56)	5(6.58%)	2(0.65-4.66)	2(11.11%)	2.55(0.31-9.23)
