# Supplementary material for: Cause of death during nasopharyngeal carcinoma survivorship: a population-based analysis
Source: Front Oncol. 2023 Oct 18;13:1269118. doi: 10.3389/fonc.2023.1269118 (PMC10619912; doi:10.3389/fonc.2023.1269118)
Supplement: Supplementary file 1 [file DataSheet_1.zip › Supplementary material/Supplementary Table 20.xlsx]

## Sheet: Sheet1
Supplementary Table 20 Standardized-mortality ratios(SMRs) for each cause of death following NPC diagnosis in patients with surgery
	Timing of Death After Diagnosis
	All years		<1 year		1 to <5 years		5 to <10 years		≥10 years
	No.(%)	SMR(95% CI)	No.(%)	SMR(95% CI)	No.(%)	SMR(95% CI)	No.(%)	SMR(95% CI)	No.(%)	SMR(95% CI)
Cause of Death	160	5.17#(4.40-6.03)	33	9.69#(6.67-13.61)	86(100%)	6.60#(5.28-8.15)	29	2.65#(1.78-3.81)	12	3.32#(1.72-5.81)
All Malignant Cancers	123(76.88%)	14.77#(12.27-17.62)	25(75.76%)	27.27#(17.65-40.25)	72(83.72%)	20.63#(16.14-25.98)	19(65.52%)	6.55#(3.94-10.23)	7(58.33%)	6.85#(2.75-14.11)
Nasopharynx	80(50.00%)	4,131.39#(3275.94-5141.87)	14(42.42%)	6,336.71#(3464.34-10631.92)	52(60.47%)	5,900.72#(4406.94-7738.00)	9(31.03%)	1,452.72#(664.28-2757.71)	5(41.67%)	2,329.03#(756.23-5435.18)
Oropharynx	2(1.25%)	108.88#(13.19-393.31)	1(3.03%)	585.80#(14.83-3263.89)	1(1.16%)	140.06#(3.55-780.37)	0(0)	0(0-539.16)	0(0)	0(0-1376.41)
Oral Cavity and Other Pharynx	2(1.25%)	28.69#(3.47-103.65)	1(3.03%)	15.84(0.40-88.28)	1(1.16%)	151.70#(3.84-845.22)	0(0)	0(0-0)	0(0)	0(0-0)
Digestive System	3(1.88%)	1.25(0.26-3.66)	0(0)	0(0-14.42)	0(0)	0(0-3.70)	2(6.90%)	2.38(0.29-8.60)	1(8.33%)	3.30(0.08-18.41)
Respiratory System	13(8.13%)	5.48#(2.92-9.37)	2(6.06%)	7.28(0.88-26.30)	6(6.98%)	5.95#(2.18-12.95)	5(17.24%)	6.16#(2.00-14.39)	0(0)	0(0-13.29)
Bones and Joints/Soft Tissue	0(0)	0(0-0)	0(0)	0(0-0)	0(0)	0(0-0)	0(0)	0(0-0)	0(0)	0(0-0)
Skin excluding Basal and Squamous	2(1.25%)	11.73#(1.42-42.37)	0(0)	0(0-201.91)	2(2.33%)	28.77#(3.48-103.94)	0(0)	0(0-60.06)	0(0)	0(0-172.92)
Breast/Genital/Urinary/Endocrine System	0(0)	0(0-0)	0(0)	0(0-0)	0(0)	0(0-0)	0(0)	0(0-0)	0(0)	0(0-0)
Brain and Other Nervous System	1(0.63%)	4.53(0.11-25.26)	0(0)	0(0-166.21)	1(1.16%)	11.06(0.28-61.62)	0(0)	0(0-46.68)	0(0)	0(0-127.63)
lymph/Blood	3(1.88%)	3.35(0.69-9.78)	1(3.03%)	5.64(0.14-31.43)	1(1.16%)	1.55(0.04-8.65)	1(3.45%)	13.27(0.34-73.91)	0(0)	0(0-0)
Miscellaneous Malignant Cancer	17(10.63%)	28.04#(16.33-44.89)	6(18.18%)	90.31#(33.14-196.56)	8(9.30%)	31.67#(13.67-62.41)	2(6.90%)	9.43#(1.14-34.07)	1(8.33%)	13.28(0.34-73.98)
In situ, benign or unknown behavior neoplasm	2(1.25%)	11.06#(1.34-39.95)	1(3.03%)	50.21#(1.27-279.75)	1(1.16%)	13.35(0.34-74.40)	0(0)	0(0-57.42)	0(0)	0(0-169.40)
Noncancer	35(21.88%)	10.87#(7.57-15.12)	7(21.21%)	19.99#(8.04-41.19)	13(15.12%)	8.00#(4.26-13.69)	10(34.48%)	9.02#(4.32-16.58)	5(41.67%)	36.88#(11.98-86.07)
Infections	2(1.25%)	14.91#(1.81-53.85)	0(0)	0(0-176.09)	1(1.16%)	10.22(0.26-56.95)	1(3.45%)	64.97#(1.65-362.01)	0(0)	0(0-0)
Diabetes Mellitus	1(0.63%)	0.90(0.02-5.01)	1(3.03%)	8.39(0.21-46.77)	0(0)	0(0-7.95)	0(0)	0(0-9.46)	0(0)	0(0-26.35)
Alzheimers (ICD-9 and 10 only)	0(0)	0(0-5.14)	0(0)	0(0-52.28)	0(0)	0(0-11.84)	0(0)	0(0-13.72)	0(0)	0(0-55.40)
Diseases of Heart	12(7.50%)	1.64(0.85-2.86)	3(9.09%)	3.63(0.75-10.60)	3(3.49%)	0.97(0.20-2.84)	4(13.79%)	1.54(0.42-3.95)	2(16.67%)	2.41(0.29-8.70)
Hypertension without Heart Disease	1(0.63%)	2.90(0.07-16.17)	0(0)	0(0-101.25)	0(0)	0(0-25.24)	1(3.45%)	8.15(0.21-45.39)	0(0)	0(0-93.78)
Cerebrovascular Diseases	1(0.63%)	0.68(0.02-3.78)	0(0)	0(0-22.01)	1(1.16%)	1.58(0.04-8.80)	0(0)	0(0-7.16)	0(0)	0(0-23.15)
Diseases of Arteries	0(0)	0(0-0)	0(0)	0(0-0)	0(0)	0(0-0)	0(0)	0(0-0)	0(0)	0(0-0)
Pneumonia and Influenza	0(0)	0(0-6.47)	0(0)	0(0-52.90)	0(0)	0(0-15.23)	0(0)	0(0-18.36)	0(0)	0(0-61.18)
Chronic Obstructive Pulmonary Disease and Allied Cond	2(1.25%)	1.16(0.14-4.19)	0(0)	0(0-19.84)	0(0)	0(0-5.28)	2(6.90%)	3.21(0.39-11.61)	0(0)	0(0-16.80)
Chronic Liver Disease and Cirrhosis	2(1.25%)	3.21(0.39-11.61)	0(0)	0(0-58.84)	1(1.16%)	3.85(0.10-21.43)	1(3.45%)	4.48(0.11-24.96)	0(0)	0(0-48.29)
Nephritis/Nephrotic Syndrome/Nephrosis	1(0.63%)	1.74(0.04-9.68)	1(3.03%)	15.51(0.39-86.42)	0(0)	0(0-15.06)	0(0)	0(0-18.40)	0(0)	0(0-56.35)
Pregnancy/Childbirth/Puerperium	0(0)	0(0-1405.20)	0(0)	0(0-11352.89)	0(0)	0(0-2774.13)	0(0)	0(0-4832.76)	0(0)	0(0-17805.13)
Symptoms,signs and ill-defined conditions	0(0)	0(0-12.70)	0(0)	0(0-106.89)	0(0)	0(0-29.05)	0(0)	0(0-36.69(	0(0)	0(0-129.62)
Accidents and Adverse Effects	5(3.13%)	3.51#(1.14-8.20)	1(3.03%)	6.58(0.17-36.66)	3(3.49%)	4.94#(1.02-14.43)	1(3.45%)	1.99(0.05-11.09)	0(0)	0(0-22.90)
Suicide and Self-Inflicted Injury	0(0)	0(0-7.48)	0(0)	0(0-69.06)	0(0)	0(0-17.19)	0(0)	0(0-21.60)	0(0)	0(0-67.93)
Homicide and Legal Intervention	1(0.63%)	7.08(0.18-39.45)	1(3.03%)	53.94#(1.37-300.53)	0(0)	0(0-56.46)	0(0)	0(0-86.68)	0(0)	0(0-249.38)
Other Cause of Death	7(4.38%)	1.59(0.64-3.28)	0(0)	0(0-8.01)	4(4.65%)	2.19(0.60-5.60)	0(0)	0(0-2.32)	3(25.00%)	5.80#(1.20-16.95)
