# Supplementary material for: Cause of death during nasopharyngeal carcinoma survivorship: a population-based analysis
Source: Front Oncol. 2023 Oct 18;13:1269118. doi: 10.3389/fonc.2023.1269118 (PMC10619912; doi:10.3389/fonc.2023.1269118)
Supplement: Supplementary file 1 [file DataSheet_1.zip › Supplementary material/Supplementary Table 22.xlsx]

## Sheet: Sheet1
Supplementary Table 22 Standardized-mortality ratios(SMRs) for each cause of death following NPC diagnosis in patients with radiation
	Timing of Death After Diagnosis
	All years		<1 year		1 to <5 years		5 to <10 years		≥10 years
	No.(%)	SMR(95% CI)	No.(%)	SMR(95% CI)	No.(%)	SMR(95% CI)	No.(%)	SMR(95% CI)	No.(%)	SMR(95% CI)
Cause of Death	1403(100%)	7.06#(6.69-7.43)	312(100%)	13.49#(12.04-15.08)	731(100%)	8.25#(7.67-8.87)	284	4.37#(3.88-4.91)	76(100%)	3.43#(2.70-4.29)
All Malignant Cancers	1112(79.26%)	20.39#(19.21-21.62)	266(85.26%)	41.15#(36.35-46.40)	631(86.32%)	25.75#(23.78-27.84)	177(62.32%)	10.08#(8.65-11.68)	38(50.00%)	6.33#(4.48-8.69)
Nasopharynx	739（52.67%）	3,855.28#(3582.30-4143.56)	166(53.21%)	7,228.64#(6170.80-8415.78)	445(60.88%)	5,075.69#(4615.00-5569.92)	111(39.08%)	1,825.91#(1502.07-2198.87)	17(22.37%)	839.24#(488.89-1343.70)
Oropharynx	21(1.50%)	176.68#(109.37-270.08)	10(3.21%)	801.12#(384.17-1473.29)	9(1.23%)	176.76#(80.83-335.55)	2(0.70%)	49.51#(6.00-178.86)	0(0)	0(0-244.87)
Oral Cavity and Other Pharynx	63(4.49%)	22.86#(17.57-29.25)	20(6.41%)	40.60#(24.80-62.71)	33(4.51%)	25.71#(17.70-36.11)	5(1.76%)	5.54#(1.80-12.92)	5(6.58%)	65.30#(21.20-152.38)
Digestive System	35(2.49%)	2.11#(1.47-2.93)	5(1.60%)	2.62(0.85-6.12)	17(2.33%)	2.30#(1.34-3.68)	10(3.52%)	1.85(0.89-3.40)	3(3.95%)	1.59(0.33-4.64)
Respiratory System	86(6.13%)	5.61#(4.49-6.93)	18(5.77%)	9.37#(5.55-14.81)	36(4.92%)	5.13#(3.59-7.10)	24(8.45%)	4.98#(3.19-7.42)	8(10.53%)	5.07#(2.19-10.00)
Bones and Joints/Soft Tissue	3(0.21%)	19.78#(4.08-57.80)	0(0)	0(0-206.16)	1(0.14%)	9.03(0.23-50.32)	2(0.70%)	86.70#(10.50-313.18)	0(0)	0(0-0)
Skin excluding Basal and Squamous	17(1.21%)	17.37#(10.12-27.81)	8(2.56%)	68.08#(29.39-134.14)	6(0.82%)	13.50#(4.95-29.38)	3(1.06%)	9.48#(1.95-27.69)	0(0)	0(0-36.83)
Breast/Genital/Urinary/Endocrine System	5(0.36%)	12.00#(3.90-28.00)	0(0)	0(0-56.90)	3(0.41%)	13.91#(2.87-40.65)	2(0.70%)	14.68#(1.78-53.03)	0(0)	0(0-0)
Brain and Other Nervous System	4(0.29%)	2.88(0.79-7.39)	2(0.64%)	12.68#(1.54-45.82)	2(0.27%)	3.23(0.39-11.67)	0(0)	0(0-8.13)	0(0)	0(0-23.62)
lymph/Blood	9(0.64%)	15.03#(6.87-28.53)	1(0.32%)	7.07(0.18-39.40)	6(0.82%)	16.81#(6.17-36.60)	1(0.35%)	18.95(0.48-105.59)	1(1.32%)	20.96(0.53-116.79)
Miscellaneous Malignant Cancer	130(9.27%)	33.29#(27.81-39.53)	36(11.54%)	77.45#(54.25-107.23)	73(9.99%)	41.61#(32.61-52.31)	17(5.99%)	13.56#(7.90-21.71)	4(5.26%)	9.25#(2.52-23.68)
In situ, benign or unknown behavior neoplasm	9(0.64%)	7.90#(3.61-14.99)	1(0.32%)	7.65(0.19-42.62)	4(0.55%)	7.90#(2.15-20.22)	3(1.06%)	8.01#(1.65-23.41)	1(1.32%)	7.81(0.20-43.53)
Noncancer	282(20.10%)	8.98#(7.96-10.09)	45(14.42%)	10.95#(7.99-14.65)	96(13.13%)	6.13#(4.96-7.48)	104(36.62%)	10.50#(8.58-12.71)	37(48.68%)	21.44#(15.09-29.55)
Infections	22(1.57%)	18.89#(11.84-28.59)	6(1.92%)	30.46#(11.18-66.29)	7(0.96%)	13.22#(5.32-27.24)	7(2.46%)	27.08#(10.89-55.80)	2(2.63%)	11.11#(1.35-40.14)
Diabetes Mellitus	6(0.43%)	0.78(0.29-1.69)	3(0.96%)	3.46(0.71-10.11)	1(0.14%)	0.30(0.01-1.65)	0(0)	0(0-1.45)	2(2.63%)	2.15(0.26-7.78)
Alzheimers (ICD-9 and 10 only)	6(0.43%)	1.59(0.58-3.47)	0(0)	0(0-9.72)	2(0.27%)	1.25(0.15-4.50)	3(1.06%)	2.25(0.46-6.57)	1(1.32%)	2.22(0.06-12.40）
Diseases of Heart	73(5.20%)	1.55#(1.22-1.95)	13(4.17%)	2.33#(1.24-3.98)	22(3.01%)	1.05(0.66-1.59)	28(9.86%)	1.83#(1.22-2.65)	10(13.16%)	1.95(0.94-3.59)
Hypertension without Heart Disease	4(0.29%)	1.74(0.48-4.47)	0(0)	0(0-15.12)	1(0.14%)	1.02(0.03-5.67)	2(0.70%)	2.57(0.31-9.27)	1(1.32%)	3.49(0.09-19.46)
Cerebrovascular Diseases	19(1.35%)	1.95#(1.17-3.04)	0(0)	0(0-3.22)	6(0.82%)	1.39(0.51-3.02)	10(3.52%)	3.15#(1.51-5.79)	3(3.95%)	2.72(0.56-7.94)
Diseases of Arteries	3(0.21%)	22.06#(4.55-64.47)	0(0)	0(0-46.46)	3(0.41%)	53.01#(10.93-154.92)	0(0)	0(0-0)	0(0)	0(0-0)
Pneumonia and Influenza	14(1.00%)	3.65#(2.00-6.13)	3(0.96%)	6.65#(1.37-19.44)	7(0.96%)	4.16#(1.67-8.57)	3(1.06%)	2.34(0.48-6.83)	1(1.32%)	2.40(0.06-13.39)
Chronic Obstructive Pulmonary Disease and Allied Cond	26(1.85%)	2.55#(1.66-3.73)	2(0.64%)	1.72(0.21-6.22)	8(1.09%)	1.78(0.77-3.50)	12(4.23%)	3.54#(1.83-6.19)	4(5.26%)	3.44(0.94-8.80)
Chronic Liver Disease and Cirrhosis	6(0.43%)	1.43(0.52-3.11)	0(0)	0(0-7.61)	4(0.55%)	2.11(0.58-5.40)	1(0.35%)	0.73(0.02-4.09)	1(1.32%)	2.20(0.06-12.28)
Nephritis/Nephrotic Syndrome/Nephrosis	1(0.07%)	0.26(0.01-1.47)	1(0.32%)	2.29(0.06-12.77)	0(0)	0(0-2.20)	0(0)	0(0-2.97)	0(0)	0(0-8.29)
Pregnancy/Childbirth/Puerperium	2(0.14%)	104.92#(12.71-379.00)	1(0.32%)	389.41#(9.86-2169.63)	1(0.14%)	105.83#(2.68-589.67)	0(0)	0(0-665.13)	0(0)	0(0-2459.95)
Symptoms,signs and ill-defined conditions	5(0.36%)	2.77(0.90-6.46)	1(0.32%)	4.48(0.11-24.96)	2(0.27%)	2.41(0.29-8.69)	2(0.70%)	3.48(0.42-12.59)	0(0)	0(0-20.86)
Accidents and Adverse Effects	21(1.50%)	2.21#(1.37-3.38)	4(1.28%)	3.66(1.00-9.37)	7(0.96%)	1.64(0.66-3.38)	8(2.82%)	2.60#(1.12-5.13)	2(2.63%)	1.90(0.23-6.85)
Suicide and Self-Inflicted Injury	5(0.36%)	1.58(0.51-3.68)	3(0.96%)	7.76#(1.60-22.69)	1(0.14%)	0.68(0.02-3.79)	1(0.35%)	1.01(0.03-5.60)	0(0)	0(0-11.64)
Homicide and Legal Intervention	2(0.14%)	1.93(0.23-6.98)	1(0.32%)	7.60(0.19-42.33)	1(0.14%)	2.08(0.05-11.59)	0(0)	0(0-11.98)	0(0)	0(0-32.18)
Other Cause of Death	67(4.78%)	2.49#(1.93-3.17)	7(2.24%)	2.40(0.97-4.95)	23(3.15%)	1.96#(1.24-2.94)	27(9.51%)	2.97#(1.96-4.33)	10(13.16%)	3.16#(1.52-5.82)
