# Supplementary material for: Cause of death during nasopharyngeal carcinoma survivorship: a population-based analysis
Source: Front Oncol. 2023 Oct 18;13:1269118. doi: 10.3389/fonc.2023.1269118 (PMC10619912; doi:10.3389/fonc.2023.1269118)
Supplement: Supplementary file 1 [file DataSheet_1.zip › Supplementary material/Supplementary Table 23.xlsx]

## Sheet: Sheet1
Supplementary Table 23 Standardized-mortality ratios(SMRs) for each cause of death following NPC diagnosis in patients without radiation
	Timing of Death After Diagnosis
	All years		<1 year		1 to <5 years		5 to <10 years		≥10 years
	No.(%)	SMR(95% CI)	No.(%)	SMR(95% CI)	No.(%)	SMR(95% CI)	No.(%)	SMR(95% CI)	No.(%)	SMR(95% CI)
Cause of Death	293(100%)	16.56#(14.72-18.57)	144	43.52#(36.71-51.24)	120(100%)	14.89#(12.35-17.81)	23	4.94#(3.13-7.42)	6(100%)	3.58#(1.31-7.80)
All Malignant Cancers	261(89.08%)	59.54#(52.54-67.22)	130(90.28%)	156.10#(130.42-185.35)	112(93.33%)	56.65#(46.65-68.17)	18(78.26%)	15.40#(9.13-24.34)	1(16.67%)	2.47(0.06-13.75)
Nasopharynx	157(53.58%)	12,018.40#(10211.98-14052.30)	69(47.92%)	28,144.65#(21898.22-35618.86)	80(66.67%)	12,662.76#(10040.78-15759.90)	8(34.78%)	2,500.31#(1079.46-4926.60)	0(0)	0(0-3370.88)
Oropharynx	5(1.71%)	534.30#(173.49-1246.89)	4(2.78%)	2,664.57#(726.01-6822.36)	1(0.83%)	246.53#(6.24-1373.56)	0(0)	0(0-1307.32)	0(0)	0(0-3769.02)
Oral Cavity and Other Pharynx	17(5.80%)	21.97#(12.80-35.17)	9(6.25%)	33.38#(15.26-63.37)	5(4.17%)	11.15#(3.62-26.01)	3(13.04%)	53.86#(11.11-157.40)	0(0)	0(0-0)
Digestive System	6(2.05%)	4.62#(1.70-10.06)	3(2.08%)	12.54#(2.59-36.66)	0(0)	0(0-6.27)	2(8.70%)	5.68(0.69-20.53)	1(16.67%)	8.42(0.21-46.94)
Respiratory System	17(5.80%)	13.79#(8.03-22.07)	10(6.94%)	40.95#(19.64-75.30)	6(5.00%)	10.77#(3.95-23.45)	1(4.35%)	3.04(0.08-16.96)	0(0)	0(0-35.66)
Bones and Joints/Soft Tissue	2(0.68%)	16.00#(1.94-57.79)	1(0.69%)	60.01#(1.52-334.37)	0(0)	0(0-74.67)	1(4.35%)	16.96(0.43-94.51)	0(0)	0(0-0)
Skin excluding Basal and Squamous	6(2.05%)	73.39#(26.93-159.74)	3(2.08%)	191.53#(39.50-559.73)	3(2.50%)	88.74#(18.30-259.35)	0(0)	0(0-159.79)	0(0)	0(0-400.87)
Breast/Genital/Urinary/Endocrine System	1(0.34%)	41.16#(1.04-229.31)	0(0)	0(0-1273.84)	0(0)	0(0-232.06)	1(4.35%)	181.66#(4.60-1012.15)	0(0)	0(0-0)
Brain and Other Nervous System	4(1.37%)	38.94#(10.61-99.69)	2(1.39%)	109.27#(13.23-394.71)	2(1.67%)	44.13#(5.34-159.41)	0(0)	0(0-127.92)	0(0)	0(0-359.19)
lymph/Blood	5(1.71%)	5.96#(1.94-13.91)	2(1.39%)	12.21#(1.48-44.12)	2(1.67%)	3.34(0.40-12.05)	1(4.35%)	13.27(0.34-73.91)	0(0)	0(0-0)
Miscellaneous Malignant Cancer	41(13.99%)	126.66#(90.89-171.83)	27(18.75%)	438.89#(289.23-638.56)	13(10.83%)	89.84#(47.83-153.62)	1(4.35%)	11.55(0.29-64.36)	0(0)	0(0-119.38)
In situ, benign or unknown behavior neoplasm	1(0.34%)	9.92(0.25-55.24)	0(0)	0(0-188.70)	0(0)	0(0-83.77)	1(4.35%)	37.35(0.95-208.12)	0(0)	0(0-351.38)
Noncancer	31(10.58%)	12.68#(8.61-17.99)	14(9.72%)	35.43#(19.37-59.44)	8(6.67%)	6.58#(2.84-12.97)	4(17.39%)	6.10#(1.66-15.62)	5(83.33%)	27.82#(9.03-64.93)
Infections	4(1.37%)	617.62#(168.28-1581.36)	3(2.08%)	472.05#(97.35-1379.54)	1(0.83%)	8,247.02#(208.80-45949.46)	0(0)	0(0-0)	0(0)	0(0-0)
Diabetes Mellitus	0(0)	0(0-5.89)	0(0)	0(0-32.12)	0(0)	0(0-12.96)	0(0)	0(0-21.91)	0(0)	0(0-63.02)
Alzheimers (ICD-9 and 10 only)	0(0)	0(0-7.03)	0(0)	0(0-42.21)	0(0)	0(0-14.22)	0(0)	0(0-28.97)	0(0)	0(0-72.52)
Diseases of Heart	5(1.71%)	1.13(0.37-2.63)	3(2.08%)	3.56(0.73-10.40)	1(0.83%)	0.50(0.01-2.79)	0(0)	0(0-3.19)	1(16.67%)	2.32(0.06-12.91)
Hypertension without Heart Disease	1(0.34%)	4.53(0.11-25.26)	0(0)	0(0-95.69)	0(0)	0(0-35.31)	0(0)	0(0-63.91)	1(16.67%)	50.44#(1.28-281.04)
Cerebrovascular Diseases	2(0.68%)	2.15(0.26-7.78)	0(0)	0(0-20.69)	0(0)	0(0-8.51)	1(4.35%)	4.27(0.11-23.77)	1(16.67%)	12.16(0.31-67.73)
Diseases of Arteries	1(0.34%)	146.21#(3.70-814.62)	0(0)	0(0-1559.03)	1(0.83%)	223.54#(5.66-1245.49)	0(0)	0(0-0)	0(0)	0(0-0)
Pneumonia and Influenza	3(1.02%)	8.33#(1.72-24.35)	1(0.69%)	13.89(0.35-77.39)	1(0.83%)	6.10(0.15-33.99)	1(4.35%)	11.14(0.28-62.07)	0(0)	0(0-107.30)
Chronic Obstructive Pulmonary Disease and Allied Cond	3(1.02%)	3.34(0.69-9.77)	1(0.69%)	5.84(0.15-32.53)	1(0.83%)	2.55(0.06-14.18)	1(4.35%)	4.14(0.10-23.06)	0(0)	0(0-40.34)
Chronic Liver Disease and Cirrhosis	0(0)	0(0-12.25)	0(0)	0(0-69.96)	0(0)	0(0-26.97)	0(0)	0(0-44.09)	0(0)	0(0-132.37)
Nephritis/Nephrotic Syndrome/Nephrosis	0(0)	0(0-10.37)	0(0)	0(0-54.73)	0(0)	0(0-22.53)	0(0)	0(0-40.35)	0(0)	0(0-111.32)
Pregnancy/Childbirth/Puerperium	0(0)	0(0-4888.20)	0(0)	0(0-22010.91)	0(0)	0(0-10245.46)	0(0)	0(0-17542.04)	0(0)	0(0-220651.27)
Symptoms,signs and ill-defined conditions	0(0)	0(0-20.18)	0(0)	0(0-100.87)	0(0)	0(0-42.77)	0(0)	0(0-82.15)	0(0)	0(0-244.23)
Accidents and Adverse Effects	1(0.34%)	1.33(0.03-7.40)	1(0.69%)	7.59(0.19-42.30)	0(0)	0(0-10.72)	0(0)	0(0-17.68)	0(0)	0(0-53.87)
Suicide and Self-Inflicted Injury	1(0.34%)	4.27(0.11-23.81)	1(0.69%)	23.78(0.60-132.50)	0(0)	0(0-34.09)	0(0)	0(0-57.84)	0(0)	0(0-184.82)
Homicide and Legal Intervention	1(0.34%)	11.11(0.28-61.90)	0(0)	0(0-237.96)	1(0.83%)	21.45(0.54-119.50)	0(0)	0(0-148.93)	0(0)	0(0-1185.78)
Other Cause of Death	9(3.07%)	3.47#(1.59-6.58)	4(2.78%)	8.61#(2.35-22.05)	2(1.67%)	1.69(0.20-6.10)	1(4.35%)	1.46(0.04-8.15)	2(33.33%)	7.57(0.92-27.36)
