# Supplementary material for: Cause of death during nasopharyngeal carcinoma survivorship: a population-based analysis
Source: Front Oncol. 2023 Oct 18;13:1269118. doi: 10.3389/fonc.2023.1269118 (PMC10619912; doi:10.3389/fonc.2023.1269118)
Supplement: Supplementary file 1 [file DataSheet_1.zip › Supplementary material/Supplementary Table 24.xlsx]

## Sheet: Sheet1
Supplementary Table 24 Standardized-mortality ratios(SMRs) for each cause of death following NPC diagnosis in patients with chemotherapy
	Timing of Death After Diagnosis
	All years		<1 year		1 to <5 years		5 to <10 years		≥10 years
	No.(%)	SMR(95% CI)	No.(%)	SMR(95% CI)	No.(%)	SMR(95% CI)	No.(%)	SMR(95% CI)	No.(%)	SMR(95% CI)
Cause of Death	1393(100%)	7.96#(7.54-8.38)	318(100%)	15.61#(13.94-17.42)	739	9.42#(8.76-10.13)	265	4.64#(4.10-5.24)	71	3.69#(2.88-4.66)
All Malignant Cancers	1132(81.26%)	23.41#(22.07-24.82)	273(85.85%)	47.09#(41.67-53.02)	654(88.50%)	30.02#(27.77-32.42)	167(63.02%)	10.73#(9.17-12.49)	38(53.52%)	7.29#(5.16-10.01)
Nasopharynx	757(54.34%)	4,353.97#(4049.29-4675.50)	172(54.09%)	8,129.87#(6960.26-9439.77)	466(63.06%)	5,847.54#(5328.60-6403.36)	102(38.49%)	1,860.17#(1516.75-2258.12)	17(23.94%)	934.97#(544.66-1496.98)
Oropharynx	19(1.36%)	177.00#(106.57-276.41)	8(2.52%)	696.65#(300.77-1372.69)	9(1.22%)	195.34#(89.32-370.82)	2(0.75%)	54.79#(6.64-197.92)	0(0)	0(0-277.67)
Oral Cavity and Other Pharynx	66(4.74%)	21.06#(16.28-26.79)	21(6.60%)	39.50#(24.45-60.37)	33(4.47%)	20.84#(14.35-29.27)	7(2.64%)	7.42#(2.98-15.30)	5(7.04%)	65.30#(21.20-152.38)
Digestive System	34(2.44%)	2.30#(1.59-3.22)	6(1.89%)	3.49#(1.28-7.61)	15(2.03%)	2.27#(1.27-3.75)	9(3.40%)	1.87(0.86-3.55)	4(5.63%)	2.43(0.66-6.21)
Respiratory System	84(6.03%)	6.18#(4.93-7.65)	17(5.35%)	9.84#(5.73-15.75)	37(5.01%)	5.93#(4.18-8.18)	22(8.30%)	5.15#(3.23-7.80)	8(11.27%)	5.86#(2.53-11.55)
Bones and Joints/Soft Tissue	3(0.22%)	19.78#(4.08-57.80)	0(0)	0(0-206.16)	1(0.14%)	9.03(0.23-50.32)	2(0.75%)	86.70#(10.50-313.18)	0(0)	0(0-0)
Skin excluding Basal and Squamous	20(1.44%)	22.97#(14.03-35.48)	10(3.14%)	93.86#(45.01-172.62)	7(0.95%)	17.61#(7.08-36.28)	3(1.13%)	10.73#(2.21-31.37)	0(0)	0(0-42.34)
Breast/Genital/Urinary/Endocrine System	4(0.29%)	14.91#(4.06-38.17)	0(0)	0(0-119.36)	2(0.27%)	16.00#(1.94-57.78)	2(0.75%)	17.80#(2.16-64.30)	0(0)	0(0-0)
Brain and Other Nervous System	5(0.36%)	3.99#(1.30-9.32)	2(0.63%)	13.78#(1.67-49.79)	3(0.41%)	5.36#(1.11-15.67)	0(0)	0(0-9.02)	0(0)	0(0-26.68)
lymph/Blood	11(0.79%)	15.54#(7.76-27.80)	1(0.31%)	5.44(0.14-30.29)	8(1.08%)	18.89#(8.15-37.21)	1(0.38%)	18.95(0.48-105.59)	1(1.41%)	20.96(0.53-116.79)
Miscellaneous Malignant Cancer	129(9.26%)	37.32#(31.16-44.34)	36(11.32%)	86.53#(60.60-119.79)	73(9.88%)	46.86#(36.73-58.92)	17(6.42%)	15.34#(8.94-24.57)	3(4.23%)	8.00#(1.65-23.39)
In situ, benign or unknown behavior neoplasm	9(0.65%)	9.11#(4.16-17.29)	0(0)	0(0-32.48)	4(0.54%)	9.04#(2.46-23.15)	4(1.51%)	12.36#(3.37-31.64)	1(1.41%)	9.19(0.23-51.21)
Noncancer	252(18.09%)	9.47#(8.34-10.72)	45(14.15%)	13.53#(9.87-18.10)	81(10.96%)	6.08#(4.83-7.55)	94(35.47%)	10.91#(8.82-13.35)	32(45.07%)	24.05#(16.45-33.95)
Infections	20(1.44%)	20.11#(12.29-31.07)	5(1.57%)	44.39#(14.41-103.60)	6(0.81%)	13.54#(4.97-29.47)	7(2.64%)	27.08#(10.89-55.80)	2(2.82%)	11.11#(1.35-40.14)
Diabetes Mellitus	6(0.43%)	0.88(0.32-1.91)	3(0.94%)	3.88(0.80-11.35)	1(0.14%)	0.33(0.01-1.86)	0(0)	0(0-1.63)	2(2.82%)	2.48(0.30-8.97)
Alzheimers (ICD-9 and 10 only)	4(0.29%)	1.29(0.35-3.30)	0(0)	0(0-12.70)	1(0.14%)	0.75(0.02-4.17)	2(0.75%)	1.82(0.22-6.58)	1(1.41%)	2.64(0.07-14.69)
Diseases of Heart	64(4.59%)	1.56#(1.20-1.99)	12(3.77%)	2.47#(1.28-4.31)	17(2.30%)	0.92(0.54-1.47)	26(9.81%)	1.95#(1.27-2.85)	9(12.68%)	2.03(0.93-3.85)
Hypertension without Heart Disease	4(0.29%)	2.00(0.54-5.12)	0(0)	0(0-17.61)	1(0.14%)	1.16(0.03-6.46)	2(0.75%)	2.94(0.36-10.60)	1(1.41%)	4.06(0.10-22.60)
Cerebrovascular Diseases	17(1.22%)	2.02#(1.17-3.23)	0(0)	0(0-3.78)	5(0.68%)	1.33(0.43-3.10)	10(3.77%)	3.63#(1.74-6.68)	2(2.82%)	2.12(0.26-7.66)
Diseases of Arteries	3(0.22%)	22.06#(4.55-64.47)	0(0)	0(0-46.46)	3(0.41%)	53.01#(10.93-154.92)	0(0)	0(0-0)	0(0)	0(0-0)
Pneumonia and Influenza	11(0.79%)	3.33#(1.66-5.97)	2(0.63%)	5.33(0.65-19.25)	5(0.68%)	3.41#(1.11-7.95)	3(1.13%)	2.73(0.56-7.96)	1(1.41%)	2.82(0.07-15.70)
Chronic Obstructive Pulmonary Disease and Allied Cond	23(1.65%)	2.60#(1.65-3.89)	2(0.63%)	1.99(0.24-7.20)	8(1.08%)	2.04(0.88-4.02)	9(3.40%)	3.07#(1.40-5.82)	4(5.63%)	4.02#(1.09-10.28)
Chronic Liver Disease and Cirrhosis	6(0.43%)	1.56(0.57-3.39)	0(0)	0(0-8.10)	4(0.54%)	2.30(0.63-5.88)	1(0.38%)	0.80(0.02-4.47)	1(1.41%)	2.44(0.06-13.59)
Nephritis/Nephrotic Syndrome/Nephrosis	1(0.07%)	0.30(0.01-1.68)	1(0.31%)	2.64(0.07-14.72)	0(0)	0(0-2.51)	0(0)	0(0-3.41)	0(0)	0(0-9.66)
Pregnancy/Childbirth/Puerperium	2(0.14%)	110.84#(13.42-400.40)	1(0.31%)	405.03#(10.25-2256.66)	1(0.14%)	112.45#(2.85-626.51)	0(0)	0(0-704.96)	0(0)	0(0-2546.19)
Symptoms,signs and ill-defined conditions	4(0.29%)	2.53(0.69-6.47)	1(0.31%)	5.16(0.13-28.73)	1(0.14%)	1.36(0.03-7.57)	2(0.75%)	4.01(0.49-14.50)	0(0)	0(0-23.76)
Accidents and Adverse Effects	19(1.36%)	2.19#(1.32-3.42)	4(1.26%)	3.94#(1.07-10.09)	6(0.81%)	1.53(0.56-3.33)	8(3.02%)	2.86#(1.24-5.64)	1(1.41%)	1.06(0.03-5.91)
Suicide and Self-Inflicted Injury	5(0.36%)	1.69(0.55-3.94)	4(1.26%)	10.82#(2.95-27.71)	0(0)	0(0-2.68)	1(0.38%)	1.08(0.03-6.04)	0(0)	0(0-12.75)
Homicide and Legal Intervention	2(0.14%)	2.00(0.24-7.24)	1(0.31%)	7.77(0.20-43.31)	1(0.14%)	2.15(0.05-11.96)	0(0)	0(0-12.37)	0(0)	0(0-35.23)
Other Cause of Death	61(4.38%)	2.61#(2.00-3.35)	9(2.83%)	3.58#(1.64-6.80)	21(2.84%)	2.04#(1.26-3.12)	23(8.68%)	2.92#(1.85-4.39)	8(11.27%)	2.94#(1.27-5.79)
