# Supplementary material for: Cause of death during nasopharyngeal carcinoma survivorship: a population-based analysis
Source: Front Oncol. 2023 Oct 18;13:1269118. doi: 10.3389/fonc.2023.1269118 (PMC10619912; doi:10.3389/fonc.2023.1269118)
Supplement: Supplementary file 1 [file DataSheet_1.zip › Supplementary material/Supplementary Table 25.xlsx]

## Sheet: Sheet1
Supplementary Table 25 Standardized-mortality ratios(SMRs) for each cause of death following NPC diagnosis in patients without chemotherapy
	Timing of Death After Diagnosis
	All years		<1 year		1 to <5 years		5 to <10 years		≥10 years
	No.(%)	SMR(95% CI)	No.(%)	SMR(95% CI)	No.(%)	SMR(95% CI)	No.(%)	SMR(95% CI)	No.(%)	SMR(95% CI)
Cause of Death	303(100%)	7.31#(6.51-8.18)	138(100%）	22.78#(19.14-26.91)	112(100%)	6.15#(5.06-7.40)	42(100%)	3.35#(2.41-4.52)	11(100%)	2.38#(1.19-4.25)
All Malignant Cancers	241(79.54%)	22.80#(20.01-25.87)	123(89.13%)	82.03#(68.17-97.87)	89(79.46%)	18.93#(15.20-23.29)	28(66.67%)	8.83#(5.87-12.76)	1(9.09%)	0.84(0.02-4.65)
Nasopharynx	139(45.87%)	4,500.71#(3783.62-5314.16)	63(45.65%)	14,791.18#(11365.95-18924.35)	59(52.68%)	4,126.20#(3141.05-5322.49)	17(40.48%)	1,856.42#(1081.43-2972.31)	0(0)	0(0-1164.25)
Oropharynx	7(2.31%)	335.39#(134.84-691.03)	6(4.35%)	2,399.80#(880.68-5223.36)	1(0.89%)	112.36#(2.84-626.05)	0(0)	0(0-549.50)	0(0)	0(0-1337.40)
Oral Cavity and Other Pharynx	14(4.62%)	35.45#(19.38-59.48)	8(5.80%)	34.72#(14.99-68.40)	5(4.46%)	33.62#(10.92-78.46)	1(2.38%)	63.63#(1.61-354.50)	0(0)	0(0-0)
Digestive System	7(2.31%)	2.25(0.90-4.63)	2(1.45%)	4.68(0.57-16.89)	2(1.79%)	1.45(0.18-5.22)	3(7.14%)	3.18(0.65-9.28)	0(0)	0(0-10.25)
Respiratory System	19(6.27%)	6.40#(3.85-9.99)	11(7.97%)	25.20#(12.58-45.09)	5(4.46%)	3.72#(1.21-8.69)	3(7.14%)	3.43(0.71-10.03)	0(0)	0(0-11.66)
Bones and Joints/Soft Tissue	2(0.66%)	16.00#(1.94-57.79)	1(0.72%)	60.01#(1.52-334.37)	0(0)	0(0-74.67)	1(2.38%)	16.96(0.43-94.51)	0(0)	0(0-0)
Skin excluding Basal and Squamous	3(0.99%)	15.80#(3.26-46.16)	1(0.72%)	37.54(0.95-209.17)	2(1.79%)	24.74#(3.00-89.37)	0(0)	0(0-61.27)	0(0)	0(0-165.80)
Breast/Genital/Urinary/Endocrine System	2(0.66%)	11.58#(1.40-41.83)	0(0)	0(0-100.19)	1(0.89%)	9.39(0.24-52.30)	1(2.38%)	34.03(0.86-189.60)	0(0)	0(0-0)
Brain and Other Nervous System	3(0.99%)	12.64#(2.61-36.93)	2(1.45%)	64.74#(7.84-233.87)	1(0.89%)	9.56(0.24-53.25)	0(0)	0(0-50.05)	0(0)	0(0-130.83)
lymph/Blood	3(0.99%)	4.11(0.85-12.02)	2(1.45%)	16.49#(2.00-59.58)	0(0)	0(0-6.92)	1(2.38%)	13.27(0.34-73.91)	0(0)	0(0-0)
Miscellaneous Malignant Cancer	42(13.86%)	54.38#(39.19-73.50)	27(19.57%)	244.84#(161.35-356.23)	13(11.61%)	38.09#(20.28-65.13)	1(2.38%)	4.31(0.11-24.00)	1(9.09%)	11.28(0.29-62.86)
In situ, benign or unknown behavior neoplasm	1(0.33%)	3.97(0.10-22.09)	1(0.72%)	27.25(0.69-151.81)	0(0)	0(0-34.09)	0(0)	0(0-47.55)	0(0)	0(0-124.21)
Noncancer	61(20.13%)	8.41#(6.43-10.80)	14(10.14%)	11.87#(6.49-19.92)	23(20.54%)	6.47#(4.10-9.71)	14(33.33%)	7.19#(3.93-12.07)	10(90.91%)	17.39#(8.34-31.97)
Infections	6(1.98%)	33.88#(12.44-73.75)	4(2.90%)	44.09#(12.01-112.88)	2(1.79%)	23.16#(2.81-83.67)	0(0)	0(0-0)	0(0)	0(0-0)
Diabetes Mellitus	0(0)	0(0-2.44)	0(0)	0(0-17.59)	0(0)	0(0-65.57)	0(0)	0(0-8.12)	0(0)	0(0-20.28)
Alzheimers (ICD-9 and 10 only)	2(0.66%)	1.69(0.20-6.09)	0(0)	0(0-20.91)	1(0.89%)	1.90(0.05-10.60)	1(2.38%)	2.75(0.07-15.35)	0(0)	0(0-30.45)
Diseases of Heart	14(4.62%)	1.36(0.74-2.29)	4(2.90%)	2.56(0.70-6.54)	6(5.36%)	1.34(0.49-2.91)	2(4.76%)	0.64(0.08-2.33)	2(18.18%)	1.77(0.21-6.41)
Hypertension without Heart Disease	1(0.33%)	1.95(0.05-10.86)	0(0)	0(0-50.51)	0(0)	0(0-16.45)	0(0)	0(0-23.63)	1(9.09%)	16.77(0.42-93.44)
Cerebrovascular Diseases	4(1.32%)	1.79(0.49-4.57)	0(0)	0(0-10.60)	1(0.89%)	1.01(0.03-5.63)	1(2.38%)	1.52(0.04-8.46)	2(18.18%)	8.24(1.00-29.75)
Diseases of Arteries	1(0.33%)	146.21#(3.70-814.62)	0(0)	0(0-1559.03)	1(0.89%)	223.54#(5.66-1245.49)	0(0)	0(0-0)	0(0)	0(0-0)
Pneumonia and Influenza	6(1.98%)	6.71#(2.46-14.61)	2(1.45%)	13.53#(1.64-48.89)	3(2.68%)	7.92#(1.63-23.13)	1(2.38%)	3.68(0.09-20.50)	0(0)	0(0-38.62)
Chronic Obstructive Pulmonary Disease and Allied Cond	6(1.98%)	2.67(0.98-5.81)	1(0.72%)	3.05(0.08-16.99)	1(0.89%)	1.03(0.03-5.75)	4(9.52%)	5.79#(1.58-14.81)	0(0)	0(0-14.22)
Chronic Liver Disease and Cirrhosis	0(0)	0(0-5.72)	0(0)	0(0-44.89)	0(0)	0(0-12.72)	0(0)	0(0-18.32)	0(0)	0(0-51.46)
Nephritis/Nephrotic Syndrome/Nephrosis	0(0)	0(0-4.37)	0(0)	0(0-29.45)	0(0)	0(0-9.90)	0(0)	0(0-14.80)	0(0)	0(0-38.31)
Pregnancy/Childbirth/Puerperium	0(0)	0(0-2080.14)	0(0)	0(0-13835.08)	0(0)	0(0-4028.70)	0(0)	0(0-7045.35)	0(0)	0(0-54641.27)
Symptoms,signs and ill-defined conditions	1(0.33%)	2.47(0.06-13.76)	0(0)	0(0-56.01)	1(0.89%)	5.51(0.14-30.71)	0(0)	0(0-30.54)	0(0)	0(0-100.49)
Accidents and Adverse Effects	3(0.99%)	1.92(0.40-5.60)	1(0.72%)	4.76(0.12-26.52)	1(0.89%)	1.46(0.04-8.11)	0(0)	0(0-7.56)	1(9.09%)	5.52(0.14-30.77)
Suicide and Self-Inflicted Injury	1(0.33%)	2.25(0.06-12.54)	0(0)	0(0-62.55)	1(0.89%)	4.95(0.13-27.60)	0(0)	0(0-27.14)	0(0)	0(0-77.45)
Homicide and Legal Intervention	1(0.33%)	7.87(0.20-43.84)	0(0)	0(0-199.69)	1(0.89%)	16.34(0.41-91.05)	0(0)	0(0-107.27)	0(0)	0(0-282.94)
Other Cause of Death	15(4.95%)	2.46#(1.38-4.07)	2(1.45%)	2.32(0.28-8.38)	4(3.57%)	1.52(0.41-3.89)	5(11.90%)	2.64(0.86-6.16)	4(36.36%)	5.72#(1.56-14.64)
