# Supplementary material for: Cause of death during nasopharyngeal carcinoma survivorship: a population-based analysis
Source: Front Oncol. 2023 Oct 18;13:1269118. doi: 10.3389/fonc.2023.1269118 (PMC10619912; doi:10.3389/fonc.2023.1269118)
Supplement: Supplementary file 1 [file DataSheet_1.zip › Supplementary material/Supplementary Table 3.xlsx]

## Sheet: Sheet1
Supplementary Table 3 Standardized-mortality ratios(SMRs) for each cause of death following NPC diagnosis in patients aged ＜65 years
	Timing of Death After Diagnosis
	All years		<1 year		1 to <5 years		5 to <10 years		≥10 years
	No.(%)	SMR(95% CI)	No.(%)	SMR(95% CI)	No.(%)	SMR(95% CI)	No.(%)	SMR(95% CI)	No.(%)	SMR(95% CI)
Cause of Death	1180(100%)	10.71#(10.11-11,34)	265(100%)	25.30#(22.35-28.54)	632	14.18#(13.09-15.33)	221(100%)	5.68#(4.95-6.48)	62(100%)	3.84#(2.94-4.92)
All Malignant Cancers	991(83.98%)	30.28#(28.42-32.22)	236(89.06%)	77.31#(67.76-87.82)	574(90.82%)	43.33#(39.86-47.02)	151(68.33%)	12.90#(10.93-15.13)	30(48.39%)	6.34#(4.28-9.05)
Nasopharynx	666(56.44%)	4,201.23#(3888.18-4532.79)	133(50.19%)	7,850.94#(6573.43-9304.26)	420(66.46%)	6,044.48#(5480.16-6651.14)	97(43.89%)	1,834.83#(1487.93-2238.34)	16(25.81%)	831.88#(475.49-1350.92)
Oropharynx	16(1.36%)	176.51#(100.89-286.64)	9(3.40%)	1,101.19#(503.53-2090.39)	6(0.95%)	166.57#(61.13-362.54)	1(0.45%)	30.39(0.77-169.30)	0(0)	0(0-272.40)
Oral Cavity and Other Pharynx	56(4.75%)	38.99#(29.46-50.64)	18(6.79%)	56.52#(33.5-89.32)	28(4.43%)	42.51#(28.25-61.44)	6(2.71%)	15.61#(5.73-33.97)	4(6.45%)	53.67#(14.62-137.42)
Digestive System	31(2.63%)	2.87#(1.95-4.07)	4(1.51%)	4.00#(1.09-10.24)	14(2.22%)	3.19#(1.74-5.35)	11(4.98%)	2.84#(1.42-5.09)	2(3.23%)	1.28(0.16-4.63)
Respiratory System	63(5.34%)	7.00#(5.38-8.96)	17(6.42%)	19.78#(11.52-31.67)	29(4.59%)	7.89#(5.29-11.33)	12(5.43%)	3.74#(1.93-6.54)	5(8.06%)	3.99#(1.29-9.31)
Bones and Joints/Soft Tissue	4(0.34%)	23.72#(6.46-60.72)	1(0.38%)	51.07#(1.29-284.54)	0(0)	0(0-55.01)	3(1.36%)	36.58#(7.54-106.89)	0(0)	0(0-0)
Skin excluding Basal and Squamous	17(1.44%)	28.15#(16.40-45.07)	8(3.02%)	128.31#(55.39-252.81)	7(1.11%)	27.66#(11.12-56.99)	2(0.90%)	9.54#(1.16-34.48)	0(0)	0(0-46.70)
Breast/Genital/Urinary/Endocrine System	3(0.25%)	13.35#(2.75-39.00)	0(0)	0(0-184.15)	1(0.16%)	10.82(0.27-60.30)	2(0.90%)	17.80#(2.16-64.30)	0(0)	0(0-0)
Brain and Other Nervous System	5(0.42%)	4.93#(1.60-11.50)	2(0.75%)	20.10#(2.43-72.61)	3(0.47%)	7.12#(1.47-20.80)	0(0)	0(0-10.35)	0(0)	0(0-26.88)
lymph/Blood	7(0.59%)	31.07#(12.49-64.02)	1(0.38%)	35.87(0.91-199.85)	5(0.79%)	45.82#(14.88-106.93)	0(0)	0(0-90.94)	1(1.61%)	20.96(0.53-116.79)
Miscellaneous Malignant Cancer	123(10.42%)	53.59#(44.54-63.94)	43(16.23%)	198.19#(143.43-266.96)	61(9.65%)	65.64#(50.21-84.32)	17(7.69%)	20.86#(12.15-33.40)	2(3.23%)	5.98(0.72-21.61)
In situ, benign or unknown behavior neoplasm	9(0.76%)	17.69#(8.09-33.58)	0(0)	0(0-83.42)	4(0.63%)	20.50#(5.59-52.48)	4(1.81%)	21.54#(5.87-55.14)	1(1.61%)	11.95(0.30-66.61)
Noncancer	180(15.25%)	18.96#(16.30-21.95)	29(1.94%)	29.13#(19.51-41.83)	54(8.54%)	12.65#(9.50-16.51)	66(29.86%)	19.23#(14.88-24.47)	31(50.00%)	38.93#(26.45-55.26)
Infections	18(1.53%)	43.40#(25.72-68.59)	5(1.89%)	68.53#(22.25-159.93)	6(0.95%)	29.46#(10.81-64.11)	6(2.71%)	48.01#(17.62-104.49)	1(1.61%)	76.11#(1.93-424.04)
Diabetes Mellitus	4(0.34%)	0.86(0.24-2.21)	2(0.75%)	4.91(0.59-17.74)	1(0.16%)	0.55(0.01-3.06)	0(0)	0(0-2.20)	1(1.61%)	1.39(0.04-7.74)
Alzheimers (ICD-9 and 10 only)	0(0)	0(0-8.99)	0(0)	0(0-246.17)	0(0)	0(0-37.50)	0(0)	0(0-22.34)	0(0)	0(0-27.96)
Diseases of Heart	49(4.15%)	1.98#(1.47-2.62)	9(3.40%)	3.82#(1.75-7.25)	11(1.74%)	1.10(0.55-1.97)	20(9.05%)	2.29#(1.40-3.53)	9(14.52%)	2.47#(1.13-4.68)
Hypertension without Heart Disease	3(0.25%)	2.68(0.55-7.84)	0(0)	0(0-40.20)	0(0)	0(0-8.65)	1(0.45%)	2.43(0.06-13.53)	2(3.23%)	10.65#(1.29-38.48)
Cerebrovascular Diseases	13(1.10%)	3.00#(1.60-5.13)	0(0)	0(0-9.44)	1(0.16%)	0.59(0.01-3.28)	9(4.07%)	5.80#(2.65-11.01)	3(4.84%）	4.3(0.89-12.58)
Diseases of Arteries	1(0.08%)	146.21#(3.70-814.62)	0(0)	0(0-1559.03)	1(0.16%)	223.54#(5.66-1245.49)	0(0)	0(0-0)	0(0)	0(0-0)
Pneumonia and Influenza	6(0.51%)	3.80#(1.40-8.28)	0(0)	0(0-27.83)	4(0.63%)	6.63#(1.81-16.98)	1(0.45%)	1.73(0.04-9.63)	1(1.61%)	3.8(0.10-21.19)
Chronic Obstructive Pulmonary Disease and Allied Cond	12(1.02)	2.75#(1.42-4.81)	1(0.38%)	3.11(0.08-17.33)	2(0.32%)	1.26(0.15-4.56)	5(2.26%)	2.99(0.97-6.98)	4(6.45%)	5.12#(1.39-13.11)
Chronic Liver Disease and Cirrhosis	5(0.42%)	1.36(0.44-3.18)	0(0)	0(0-9.29)	3(0.47%)	1.87(0.39-5.48)	1(0.45%)	0.81(0.02-4.50)	1(1.61%)	2.3(0.06-12.80)
Nephritis/Nephrotic Syndrome/Nephrosis	0(0)	0(0-2.09)	0(0)	0(0-24.46)	0(0)	0(0-5.44)	0(0)	0(0-5.73)	0(0)	0(0-12.56)
Pregnancy/Childbirth/Puerperium	2(0.17%)	100.98#(12.23-364.77)	1(0.38%)	366.06#(9.27-2039.55)	1(0.16%)	102.02#(2.58-568.41)	0(0)	0(0-640.90)	0(0)	0(0-2432.82)
Symptoms,signs and ill-defined conditions	2(0.17%)	2.03(0.25-7.32)	0(0)	0(0-34.74)	1(0.16%)	2.38(0.06-13.26)	1(0.45%)	3.02(0.08-16.85)	0(0)	0(0-28.44)
Accidents and Adverse Effects	17(1.44%)	2.26#(1.31-3.61)	4(1.51%)	4.77#(1.30-12.22)	6(0.95%)	1.82(0.67-3.96)	5(2.26%)	2.02(0.66-4.71)	2(3.23%)	2.17(0.26-7.85)
Suicide and Self-Inflicted Injury	4(0.34%)	1.38(0.38-3.54)	2(0.75%)	5.8(0.70-20.94)	1(0.16%)	0.76(0.02-4.23)	1(0.45%)	1.08(0.03-6.03)	0(0)	0(0-12.08)
Homicide and Legal Intervention	3(0.25%)	2.83(0.58-8.27)	1(0.38%)	7.42(0.19-41.36)	2(0.32%)	4.06(0.49-14.68)	0(0)	0(0-11.60)	0(0)	0(0-32.16)
Other Cause of Death	41(3.47%)	3.23#(2.32-4.38)	4(1.51%)	3.56(0.97-9.12)	14(2.22%)	2.84#(1.55-4.77)	16(7.24%)	3.50#(2.00-5.68)	7(11.29%)	3.40#(1.37-7.01)
