# Supplementary material for: Cause of death during nasopharyngeal carcinoma survivorship: a population-based analysis
Source: Front Oncol. 2023 Oct 18;13:1269118. doi: 10.3389/fonc.2023.1269118 (PMC10619912; doi:10.3389/fonc.2023.1269118)
Supplement: Supplementary file 1 [file DataSheet_1.zip › Supplementary material/Supplementary Table 4.xlsx]

## Sheet: Sheet1
Supplementary Table 4 Standardized-mortality ratios(SMRs) for each cause of death following NPC diagnosis in patients aged ≥65 years
	Timing of Death After Diagnosis
	All years		<1 year		1 to <5 years		5 to <10 years		≥10 years
	No.(%)	SMR(95% CI)	No.(%)	SMR(95% CI)	No.(%)	SMR(95% CI)	No.(%)	SMR(95% CI)	No.(%)	SMR(95% CI)
Cause of Death	516(100%)	4.85#(4.44-5.29)	191(100%)	11.97#(10.33-13.79)	219(100%)	4.21#(3.67-4.80)	86(100%)	2.80#(2.24-3.46)	20(100%)	2.60#(1.59-4.01)
All Malignant Cancers	382(74.03%)	14.59#(13.16-16.12)	160(83.77%)	37.70#(32.08-44.01)	169(77.17%)	12.77#(10.91-14.84)	44(51.16%)	6.26#(4.55-8.40)	9(45.00%)	5.37#(2.45-10.18)
Nasopharynx	230(44.57%)	4,975.82#(4353.50-5662.15)	102(53.40%)	12,035.10#(9813.19-14609.79)	105(47.95%)	4,284.72#(3504.48-5186.92)	22(25.58%)	1,977.48#(1239.27-2993.93)	1(5.00%)	472.29#(11.96-2631.45)
Oropharynx	10(1.94%)	266.17#(127.64-489.50)	5(2.62%)	860.49#(279.40-2008.09)	4(1.83%)	211.08#(57.51-540.44)	1(1.16%)	97.03#(2.46-540.59)	0(0)	0(0-1474.67)
Oral Cavity and Other Pharynx	24(4.65%)	11.47#(7.35-17.06)	11(5.76%)	24.79#(12.38-44.36)	10(4.57%)	9.32#(4.47-17.13)	2(2.33%)	3.48(0.42-12.58)	1(5.00%)	488.43#(12.37-2721.33)
Digestive System	10(1.94%)	1.41(0.68-2.60)	4(2.09%)	3.50(0.95-8.95)	3(1.37%)	0.84(0.17-2.44)	1(1.16%)	0.53(0.01-2.96)	2(10.00%)	4.46(0.54-16.10)
Respiratory System	40(7.75%)	5.28#(3.77-7.19)	11(5.76%)	8.43#(4.21-15.07)	13(5.94%)	3.33#(1.77-5.69)	13(15.12%)	6.71#(3.57-11.48)	3(15.00%)	7.03#(1.45-20.54)
Bones and Joints/Soft Tissue	1(0.19%)	9.25(0.23-51.56)	0(0)	0(0-246.35)	1(0.46%)	10.74(0.27-59.86)	0(0)	0(0-0)	0(0)	0(0-0)
Skin excluding Basal and Squamous	6(1.16%)	13.14#(4.82-28.60)	3(1.57%)	42.36#(8.74-123.79)	2(0.91%)	8.88#(1.08-32.07)	1(1.16%)	7.68(0.19-42.80)	0(0)	0(0-121.42)
Breast/Genital/Urinary/Endocrine System	3(0.58%)	13.87#(2.86-40.55)	0(0)	0(0-77.35)	2(0.91%)	14.37#(1.74-51.92)	1(1.16%)	34.03(0.86-189.60)	0(0)	0(0-0)
Brain and Other Nervous System	3(0.58%)	6.32#(1.30-18.46)	2(1.05%)	26.15#(3.17-94.46)	1(0.46%)	4.12(0.10-22.95)	0(0)	0(0-29.20)	0(0)	0(0-126.20)
lymph/Blood	7(1.36%)	5.77#(2.32-11.90)	2(1.05%)	7.21(0.87-26.05)	3(1.37%)	3.54(0.73-10.35)	2(2.33%)	22.84#(2.77-82.49)	0(0)	0(0-0)
Miscellaneous Malignant Cancer	48(9.30%)	24.82#(18.30-32.91)	20(10.47%)	64.65#(39.49-99.85)	25(11.42%)	25.77#(16.68-38.05)	1(1.16%)	1.9(0.05-10.61)	2(10.00%)	15.48#(1.88-55.93)
In situ, benign or unknown behavior neoplasm	1(0.19%)	1.37(0.03-7.61)	1(0.52%)	9.43(0.24-52.54)	0(0)	0(0-10.38)	0(0)	0(0-17.12)	0(0)	0(0-67.25)
Noncancer	133(25.78%)	5.46#(4.57-6.47)	30(15.71%)	8.55#(5.77-12.20)	50(22.83%)	3.96#(2.94-5.23)	42(48.84%)	5.89#(4.25-7.96)	11(55.00%)	9.91#(4.95-17.74)
Infections	8(1.55%)	10.57#(4.56-20.83)	4(2.09%)	30.68#(8.36-78.54)	2(0.91%)	6.14(0.74-22.17)	1(1.16%)	7.49(0.19-41.73)	1(5.00%)	5.99(0.15-33.40)
Diabetes Mellitus	2(0.39%)	0.54(0.07-1.94)	1(0.52%)	1.74(0.04-9.69)	0(0)	0(0-2.00)	0(0)	0(0-3.56)	1(5.00%)	3.74(0.09-20.83)
Alzheimers (ICD-9 and 10 only)	6(1.16%)	1.55(0.57-3.36)	0(0)	0(0-8.16)	2(0.91%)	1.13(0.14-4.09)	3(3.49%)	2.31(0.48-6.76)	1(5.00%)	2.71(0.07-15.12)
Diseases of Heart	29(5.62%)	1.09(0.73-1.56)	7(3.66%)	1.72(0.69-3.55)	12(5.48%)	0.92(0.48-1.61)	8(9.30%)	1.04(0.45-2.05)	2(10.00%)	1.05(0.13-3.79)
Hypertension without Heart Disease	2(0.39%)	1.43(0.17-5.18)	0(0)	0(0-19.34)	1(0.46%)	1.51(0.04-8.43)	1(1.16%)	2.35(0.06-13.09)	0(0)	0(0-31.15)
Cerebrovascular Diseases	8(1.55%)	1.26(0.55-2.49)	0(0)	0(0-3.96)	5(2.28%)	1.64(0.53-3.82)	2(2.33%)	1.07(0.13-3.88)	1(5.00%)	2.04(0.05-11.38)
Diseases of Arteries	3(0.58%)	22.06#(4.55-64.47)	0(0)	0(0-46.46)	3(1.37%)	53.01#(10.93-154.92)	0(0)	0(0-0)	0(0)	0(0-0)
Pneumonia and Influenza	11(2.13%)	4.20#(2.10-7.52)	4(2.09%)	10.24#(2.79-26.23)	4(1.83%)	3.22(0.88-8.23)	3(3.49%)	3.78(0.78-11.04)	0(0)	0(0-19.68)
Chronic Obstructive Pulmonary Disease and Allied Cond	17(3.29%)	2.52#(1.47-4.03)	2(1.05%)	1.98(0.24-7.15)	7(3.20%)	2.11(0.85-4.36)	8(9.30%)	4.09#(1.77-8.06)	0(0)	0(0-7.78)
Chronic Liver Disease and Cirrhosis	1(0.19%)	1.21(0.03-6.74)	0(0)	0(0-26.29)	1(0.46%)	2.32(0.06-12.92)	0(0)	0(0-17.60)	0(0)	0(0-79.85)
Nephritis/Nephrotic Syndrome/Nephrosis	1(0.19%)	0.42(0.01-2.33)	1(0.52%)	2.83(0.07-15.79)	0(0)	0(0-3.17)	0(0)	0(0-5.36)	0(0)	0(0-19.97)
Pregnancy/Childbirth/Puerperium	0(0)	0(0-331370.84)	0(0)	0(0-969519.81)	0(0)	0(0-545214.89)	0(0)	0(0-6570759.86)	0(0)	0(0-0)
Symptoms,signs and ill-defined conditions	3(0.58%)	3(0.62-8.75)	1(0.52%)	6.51(0.16-36.27)	1(0.46%)	2.01(0.05-11.20)	1(1.16%)	3.47(0.09-19.33)	0(0)	0(0-59.23)
Accidents and Adverse Effects	5(0.97%)	1.85(0.60-4.31)	1(0.52%)	2.58(0.07-14.39)	1(0.46%)	0.76(0.02-4.25)	3(3.49%)	3.73(0.77-10.89)	0(0)	0(0-18.21)
Suicide and Self-Inflicted Injury	2(0.39%)	3.91(0.47-14.13)	2(1.05%)	23.95#(2.90-86.52)	0(0)	0(0-14.10)	0(0)	0(0-27.42)	0(0)	0(0-117.21)
Homicide and Legal Intervention	0(0)	0(0-56.79)	0(0)	0(0-297.28)	0(0)	0(0-105.77)	0(0)	0(0-251.92)	0(0)	0(0-1215.51)
Other Cause of Death	35(6.78%)	2.09#(1.45-2.90)	7(3.66%)	3.11#(1.25-6.40)	11(5.02%)	1.38(0.69-2.47)	12(13.95%)	2.31#(1.20-4.04)	5(25.00%)	3.66#(1.19-8.55)
