# Supplementary material for: Cause of death during nasopharyngeal carcinoma survivorship: a population-based analysis
Source: Front Oncol. 2023 Oct 18;13:1269118. doi: 10.3389/fonc.2023.1269118 (PMC10619912; doi:10.3389/fonc.2023.1269118)
Supplement: Supplementary file 1 [file DataSheet_1.zip › Supplementary material/Supplementary Table 5.xlsx]

## Sheet: Sheet1
Supplementary Table 5 Standardized-mortality ratios(SMRs) for each cause of death following NPC diagnosis in white patients
	Timing of Death After Diagnosis
	All years		<1 year		1 to <5 years		5 to <10 years		≥10 years
	No.(%)	SMR(95% CI)	No.(%)	SMR(95% CI)	No.(%)	SMR(95% CI)	No.(%)	SMR(95% CI)	No.(%)	SMR(95% CI)
Cause of Death	906(100%)	6.95#(6.51-7.42)	275(100%)	17.22#(15.25-19.38)	414(100%)	7.09#(6.43-7.81)	168(100%)	3.97#(3.39-4.62)	49(100%)	3.59#(2.66-4.75)
All Malignant Cancers	707(78.04%)	20.17#(18.71-21.71)	237(86.18%)	53.86#(47.22-61.17)	354(85.51%)	22.46#(20.18-24.92)	94(55.95%)	8.38#(6.77-10.25)	22(44.90%)	6.00#(3.76-9.08)
Nasopharynx	414(45.70%)	10,704.91#(9698.44-11787.45)	133(48.36%)	27,080.77#(22674.16-32093.77)	221(53.38%)	12,561.12#(10959.51-14330.93)	52(30.95%)	4,277.66#(3194.76-5609.58)	8(16.33%)	1,993.79#(860.78-3928.56)
Oropharynx	17(1.88%)	215.89#(125.76-345.66)	9(3.27%)	1,077.73#(492.81-2045.87)	6(1.45%)	178.38#(65.46-388.26)	2(1.19%)	74.41#(9.01-268.79)	0(0)	0(0-373.40)
Oral Cavity and Other Pharynx	49(5.41%)	28.83#(21.33-38.12)	19(6.91%)	35.58#(21.42-55.56)	25(6.04%)	27.29#(17.66-40.29)	3(1.79%)	13.87#(2.86-40.53)	2(4.08%)	60.29#(7.30-217.78)
Digestive System	21(2.32%)	2.22#(1.37-3.39)	3(1.09%)	2.62(0.54-7.66)	10(2.42%)	2.37#(1.14-4.36)	5(2.98%)	1.63(0.53-3.80)	3(6.12%)	2.90(0.60-8.48)
Respiratory System	62(6.84%)	5.96#(4.57-7.64)	17(6.18%)	12.36#(7.20-19.78)	24(5.80%)	5.04#(3.23-7.50)	16(9.52%)	4.93#(2.82-8.00)	5(10.20%)	4.89#(1.59-11.41)
Bones and Joints/Soft Tissue	2(0.22%)	8.82#(1.07-31.87)	0(0)	0(0-145.94)	1(0.24%)	7.02(0.18-39.11)	1(0.60%)	16.96(0.43-94.51)	0(0)	0(0-0)
Skin excluding Basal and Squamous	19(2.10%)	20.77#(12.51-32.44)	9(3.27%)	77.95#(35.64-147.98)	8(1.93%)	19.37#(8.36-38.16)	2(1.19%)	6.81(0.83-24.61)	0(0)	0(0-39.81)
Breast/Genital/Urinary/Endocrine System	3(0.33%)	23.74#(4.90-69.38)	0(0)	0(0-101.80)	2(0.48%)	23.63#(2.86-85.37)	1(0.60%)	181.66#(4.60-1012.15)	0(0)	0(0-0)
Brain and Other Nervous System	5(0.55%)	4.79#(1.56-11.18)	3(1.09%)	23.76#(4.90-69.43)	2(0.48%)	4.28(0.52-15.46)	0(0)	0(0-10.92)	0(0)	0(0-32.72)
lymph/Blood	7(0.77%)	14.33#(5.76-29.53)	1(0.36%)	7.13(0.18-39.74)	5(1.21%)	19.24#(6.25-44.89)	0(0)	0(0-90.94)	1(2.04%)	20.96(0.53-116.79)
Miscellaneous Malignant Cancer	108(11.92%)	41.10#(33.72-49.62)	43(15.64%)	130.89#(94.73-176.31)	50(12.08%)	42.46#(31.51-55.98)	12(7.14%)	14.25#(7.36-24.89)	3(6.12%)	10.75#(2.22-31.41)
In situ, benign or unknown behavior neoplasm	8(0.88%)	10.04#(4.33-19.78)	1(0.36%)	10.30(0.26-57.36)	4(0.97%)	11.31#(3.08-28.95)	2(1.19%)	7.67(0.93-27.71)	1(2.04%)	11.73(0.30-65.34)
Noncancer	191(21.08%)	7.91#(6.83-9.12)	37(13.45%)	12.75#(8.98-17.57)	56(13.53%)	4.69#(3.54-6.09)	72(42.86%)	8.96#(7.01-11.29)	26(53.06%)	20.59#(13.45-30.17)
Infections	14(1.55%)	27.65#(15.11-46.39)	7(2.55%)	49.97#(20.09-102.96)	4(0.97%)	11.65#(3.17-29.84)	3(1.79%)	130.19#(26.85-380.47)	0(0)	0(0-0)
Diabetes Mellitus	3(0.33%)	0.72(0.15-2.12)	1(0.36%)	2.02(0.05-11.24)	1(0.24%)	0.55(0.01-3.05)	0(0)	0(0-2.72)	1(2.04%)	2.14(0.05-11.93)
Alzheimers (ICD-9 and 10 only)	3(0.33%)	0.96(0.20-2.80)	0(0)	0(0-10.69)	1(0.24%)	0.71(0.02-3.95)	2(1.19%)	1.88(0.23-6.78)	0(0)	0(0-11.69)
Diseases of Heart	45(4.97%)	1.44#(1.05-1.93)	12(4.36%)	3.07#(1.59-5.36)	10(2.42%)	0.71(0.34-1.31)	19(11.31%)	1.88#(1.13-2.94)	4(8.16%)	1.25(0.34-3.21)
Hypertension without Heart Disease	2(0.22%)	1.63(0.20-5.90)	0(0)	0(0-27.14)	1(0.24%)	1.86(0.05-10.35)	1(0.60%)	2.42(0.06-13.46)	0(0)	0(0-27.20)
Cerebrovascular Diseases	12(1.32%)	2.14#(1.11-3.75)	0(0)	0(0-5.30)	4(0.97%)	1.59(0.43-4.07)	5(2.98%)	2.76(0.90-6.45)	3(6.12%)	5.25#(1.08-15.34)
Diseases of Arteries	1(0.11%)	17.15(0.43-95.58)	0(0)	0(0-100.29)	1(0.24%)	46.48#(1.18-258.98)	0(0)	0(0-0)	0(0)	0(0-0)
Pneumonia and Influenza	8(0.88%)	3.45#(1.49-6.80)	2(0.73%)	6.88(0.83-24.87)	4(0.97%)	3.86#(1.05-9.87)	2(1.19%)	2.63(0.32-9.52)	0(0)	0(0-15.90)
Chronic Obstructive Pulmonary Disease and Allied Cond	22(2.43%)	2.68#(1.68-4.06)	2(0.73%)	2.04(0.25-7.38)	4(0.97%)	1.11(0.30-2.83)	12(7.14%)	4.45#(2.30-7.77)	4(8.16%)	4.41#(1.20-11.29)
Chronic Liver Disease and Cirrhosis	4(0.44%)	1.46(0.40-3.75)	0(0)	0(0-11.20)	2(0.48%)	1.63(0.20-5.88)	1(0.60%)	1.13(0.03-6.29)	1(2.04%)	3.48(0.09-19.37)
Nephritis/Nephrotic Syndrome/Nephrosis	1(0.11%)	0.47(0.01-2.60)	1(0.36%)	3.83(0.10-21.35)	0(0)	0(0-3.88)	0(0)	0(0-5.24)	0(0)	0(0-15.98)
Pregnancy/Childbirth/Puerperium	1(0.11%)	162.77#(4.12-906.89)	0(0)	0(0-4696.27)	1(0.24%)	323.15#(8.18-1800.49)	0(0)	0(0-1986.43)	0(0)	0(0-9072.19)
Symptoms,signs and ill-defined conditions	4(0.44%)	3.14(0.86-8.04)	1(0.36%)	5.98(0.15-33.32)	2(0.48%)	3.36(0.41-12.13)	1(0.60%)	2.51(0.06-13.96)	0(0)	0(0-32.86)
Accidents and Adverse Effects	15(1.66%)	2.47#(1.38-4.07)	3(1.09%)	4.09(0.84-11.96)	4(0.97%)	1.46(0.40-3.74)	6(3.57%)	3.04#(1.12-6.62)	2(4.08%)	3.15(0.38-11.38)
Suicide and Self-Inflicted Injury	4(0.44%)	1.72(0.47-4.41)	3(1.09%)	10.22#(2.11-29.85)	1(0.24%)	0.94(0.02-5.21)	0(0)	0(0-5.04)	0(0)	0(0-16.23)
Homicide and Legal Intervention	0(0)	0(0-11.04)	0(0)	0(0-81.00)	0(0)	0(0-23.25)	0(0)	0(0-36.64)	0(0)	0(0-125.70)
Other Cause of Death	52(5.74%)	2.77#(2.07-3.63)	5(1.82%)	2.33(0.76-5.43)	16(3.86%)	1.93#(1.10-3.13)	20(11.90%)	3.18#(1.94-4.91)	11(22.45%)	5.37#(2.68-9.61)
