# Supplementary material for: Cause of death during nasopharyngeal carcinoma survivorship: a population-based analysis
Source: Front Oncol. 2023 Oct 18;13:1269118. doi: 10.3389/fonc.2023.1269118 (PMC10619912; doi:10.3389/fonc.2023.1269118)
Supplement: Supplementary file 1 [file DataSheet_1.zip › Supplementary material/Supplementary Table 6.xlsx]

## Sheet: Sheet1
Supplementary Table 6 Standardized-mortality ratios(SMRs) for each cause of death following NPC diagnosis in black patients
	Timing of Death After Diagnosis
	All years		<1 year		1 to <5 years		5 to <10 years		≥10 years
	No.(%)	SMR(95% CI)	No.(%)	SMR(95% CI)	No.(%)	SMR(95% CI)	No.(%)	SMR(95% CI)	No.(%)	SMR(95% CI)
Cause of Death	226(100%)	7.45#(6.51-8.48)	66(100%)	16.08#(12.44-20.46)	120(100%)	8.49#(7.04-10.15)	33(100%)	3.79#(2.61-5.32)	7(100%)	2.06(0.83-4.24)
All Malignant Cancers	179(79.20%)	23.70#(20.36-27.44)	60(90.91%)	56.48#(43.10-72.71)	97(80.83%)	27.34#(22.17-33.36)	19(57.58%)	8.71#(5.25-13.61)	3(42.86%)	3.94(0.81-11.52)
Nasopharynx	97(42.92%)	7,561.90#(6132.2-9224.88)	31(46.97)	17,277.94#(11739.52-24524.65)	56(46.67%)	9,314.01#(7035.71-12095.02)	9(27.27%)	2,377.42#(1087.11-4513.09)	1(14.29%)	809.58#(20.50-4510.71)
Oropharynx	6(2.65%)	275.70#(101.18-600.08)	4(6.06%)	1,353.09#(368.67-3464.45)	2(1.67%)	199.39#(24.15-720.26)	0(0)	0(0-560.17)	0(0)	0(0-1683.72)
Oral Cavity and Other Pharynx	11(4.87%)	47.83#(23.88-85.58)	4(6.06%)	49.82#(13.58-127.57)	6(5.00%)	42.92#(15.75-93.43)	1(3.03%)	100.70#(2.55-561.05)	0(0)	0(0-0)
Digestive System	6(2.65%)	2.61(0.96-5.68)	2(3.03%)	6.36(0.77-22.99)	1(0.83%)	0.93(0.02-5.20)	3(9.09%)	4.40(0.91-12.85)	0(0)	0(0-15.77)
Respiratory System	22(9.73%)	10.52#(6.59-15.93)	7(10.61%)	22.38#(9.00-46.12)	10(8.33%)	10.01#(4.80-18.40)	3(9.09%)	5.06#(1.04-14.80)	2(28.57%)	10.75#(1.30-38.83)
Bones and Joints/Soft Tissue	1(0.44%)	157.22#(3.98-875.96)	1(1.52%)	157.22#(3.98-875.96)	0(0)	0(0-0)	0(0)	0(0-0)	0(0)	0(0-0)
Skin excluding Basal and Squamous	2(0.88%)	55.11#(6.67-199.08)	2(3.03%)	379.30#(45.94-1370.17)	0(0)	0(0-219.07)	0(0)	0(0-347.31)	0(0)	0(0-1036.78)
Breast/Genital/Urinary/Endocrine System	1(0.44%)	5.43(0.14-30.26)	0(0)	0(0-313.74)	0(0)	0(0-56.30)	1(3.03%)	9.36(0.24-52.14)	0(0)	0(0-0)
Brain and Other Nervous System	1(0.44%)	9.76(0.25-54.38)	0(0)	0(0-273.20)	1(0.83%)	21.24(0.54-118.34)	0(0)	0(0-120.13)	0(0)	0(0-330.16)
lymph/Blood	6(2.65%)	6.84#(2.51-14.89)	2(3.03%)	12.90#(1.56-46.60)	3(2.50%)	4.64(0.96-13.56)	1(3.03%)	13.27(0.34-73.91)	0(0)	0(0-0)
Miscellaneous Malignant Cancer	26(11.50%)	48.23#(31.51-70.67)	7(10.61%)	91.90#(36.95-189.36)	18(15.00%)	70.94#(42.05-112.12)	1(3.03%)	6.48(0.16-36.11)	0(0)	0(0-67.18)
In situ, benign or unknown behavior neoplasm	1(0.44%)	8.00(0.20-44.55)	0(0)	0(0-219.53)	0(0)	0(0-63.23)	1(3.03%)	28.16(0.71-156.89)	0(0)	0(0-256.23)
Noncancer	46(20.35%)	10.50#(7.69-14.00)	6(9.09%)	7.41#(2.72-16.13)	23(19.17%)	8.61#(5.46-12.92)	13(39.39%)	14.75#(7.85-25.23)	4(57.14%)	190.06#(51.79-486.63)
Infections	4(1.77%)	96.36#(26.25-246.71)	1(1.52%)	35.74(0.90-199.13)	3(2.50%)	221.69#(45.72-647.88)	0(0)	0(0-0)	0(0)	0(0-0)
Diabetes Mellitus	0(0)	0(0-2.62)	0(0)	0(0-19.66)	0(0)	0(0-5.69)	0(0)	0(0-8.92)	0(0)	0(0-23.56)
Alzheimers (ICD-9 and 10 only)	1(0.44%)	2.31(0.06-12.87)	0(0)	0(0-74.26)	0(0)	0(0-18.10)	1(3.03%)	9.64(0.24-53.72)	0(0)	0(0-48.82)
Diseases of Heart	12(5.31%)	1.55(0.80-2.70)	2(3.03%)	1.89(0.23-6.84)	4(3.33%)	1.10(0.30-2.83)	4(12.12%)	1.8(0.49-4.62)	2(28.57%)	2.32(0.28-8.36)
Hypertension without Heart Disease	1(0.44%)	1.86(0.05-10.38)	0(0)	0(0-52.73)	0(0)	0(0-14.86)	1(3.03%)	6.51(0.16-36.26)	0(0)	0(0-57.02)
Cerebrovascular Diseases	4(1.77%)	2.41(0.66-6.17)	0(0)	0(0-16.26)	2(1.67%)	2.57(0.31-9.30)	1(3.03%)	2.16(0.05-12.03)	1(14.29%)	5.21(0.13-29.02)
Diseases of Arteries	0(0)	0(0-0)	0(0)	0(0-0)	0(0)	0(0-0)	0(0)	0(0-0)	0(0)	0(0-0)
Pneumonia and Influenza	2(0.88%)	3.85(0.47-13.91)	0(0)	0(0-52.46)	0(0)	0(0-15.23)	2(6.06%)	13.62#(1.65-49.21)	0(0)	0(0-61.52)
Chronic Obstructive Pulmonary Disease and Allied Cond	4(1.77%)	3.80#(1.03-9.72)	0(0)	0(0-26.64)	3(2.50%)	6.16#(1.27-18.00)	1(3.03%)	3.28(0.08-18.27)	0(0)	0(0-29.96)
Chronic Liver Disease and Cirrhosis	2(0.88%)	4.99(0.60-18.02)	0(0)	0(0-67.67)	2(1.67%)	10.87#(1.32-39.27)	0(0)	0(0-29.89)	0(0)	0(0-94.57)
Nephritis/Nephrotic Syndrome/Nephrosis	0(0)	0(0-4.13)	0(0)	0(0-30.63)	0(0)	0(0-8.83)	0(0)	0(0-14.60)	0(0)	0(0-36.23)
Pregnancy/Childbirth/Puerperium	0(0)	0(0-598.57)	0(0)	0(0-4494.48)	0(0)	0(0-1326.62)	0(0)	0(0-1937.99)	0(0)	0(0-5606.53)
Symptoms,signs and ill-defined conditions	1(0.44%)	3.17(0.08-17.66)	0(0)	0(0-82.15)	0(0)	0(0-24.75)	1(3.03%)	11.38(0.29-63.40)	0(0)	0(0-109.48)
Accidents and Adverse Effects	3(1.33%)	2.14(0.44-6.25)	1(1.52%)	5.96(0.15-33.19)	2(1.67%)	3.18(0.39-11.50)	0(0)	0(0-8.60)	0(0)	0(0-20.79)
Suicide and Self-Inflicted Injury	0(0)	0(0-19.90)	0(0)	0(0-155.51)	0(0)	0(0-43.37)	0(0)	0(0-67.10)	0(0)	0(0-170.74)
Homicide and Legal Intervention	3(1.33%)	5.95#(1.23-17.39)	1(1.52%)	15.92(0.40-88.69)	2(1.67%)	8.71#(1.05-31.47)	0(0)	0(0-24.72)	0(0)	0(0-59.10)
Other Cause of Death	9(3.98%)	2.30#(1.05-4.37)	1(1.52%)	2.01(0.05-11.20)	5(4.17%)	2.78(0.90-6.49)	2(6.06%)	1.79(0.22-6.45)	1(14.29%)	2.02(0.05-11.27)
