# Supplementary material for: Cause of death during nasopharyngeal carcinoma survivorship: a population-based analysis
Source: Front Oncol. 2023 Oct 18;13:1269118. doi: 10.3389/fonc.2023.1269118 (PMC10619912; doi:10.3389/fonc.2023.1269118)
Supplement: Supplementary file 1 [file DataSheet_1.zip › Supplementary material/Supplementary Table 7.xlsx]

## Sheet: Sheet1
Supplementary Table 7 Standardized-mortality ratios(SMRs) for each cause of death following NPC diagnosis in other race patients
	Timing of Death After Diagnosis
	All years		<1 year		1 to <5 years		5 to <10 years		≥10 years
	No.(%)	SMR(95% CI)	No.(%)	SMR(95% CI)	No.(%)	SMR(95% CI)	No.(%)	SMR(95% CI)	No.(%)	SMR(95% CI)
Cause of Death	564(100%)	10.09#(9.28-10.96)	115(100%)	18.08#(14.93-21.70)	317(100%)	13.14#(11.73-14.67)	106(100%)	5.70#(4.67-6.90)	26(100%)	3.81#(2.49-5.59)
All Malignant Cancers	487(86.35%)	29.84#(27.25-32.61)	99(86.09%)	53.97#(43.86-65.70)	292(92.11%)	40.69#(36.16-45.64)	82(77.36%)	15.38#(12.23-19.09)	14(53.85%)	7.08#(3.87-11.87)
Nasopharynx	385(68.26%)	2,512.28#(2267.57-2776.21)	71(61.74%)	3,794.68#(2963.68-4786.47)	248(78.23%)	3,523.52#(3098.60-3990.44)	58(54.72%)	1,207.09#(916.60-1560.45)	8(30.77%)	496.80#(214.48-978.89)
Oropharynx	3(0.53%)	108.27#(22.33-316.42)	1(0.87%)	373.61#(9.46-2081.63)	2(0.63%)	176.89#(21.42-639.00)	0(0)	0(0-378.30)	0(0)	0(0-928.39)
Oral Cavity and Other Pharynx	20(3.55%)	12.50#(7.64-19.31)	6(5.22%)	40.59#(14.90-88.34)	7(2.21%)	10.35#(4.16-21.33)	4(3.77%)	5.46#(1.49-13.89)	3(11.54%)	69.12#(14.25-202.01)
Digestive System	14(2.48%)	2.29#(1.25-3.84)	3(2.61%)	4.38(0.90-12.79)	6(1.89%)	2.23(0.82-4.85)	4(3.77%)	2.00(0.55-5.12)	1(3.85%)	1.35(0.03-7.52)
Respiratory System	19(3.37%)	4.67#(2.81-7.29)	4(3.48%)	8.40#(2.29-21.50)	8(2.52%)	4.40#(1.90-8.67)	6(5.66%)	4.60#(1.69-10.01)	1(3.85%)	2.12(0.05-11.80)
Bones and Joints/Soft Tissue	2(0.35%)	45.83#(5.55-165.54)	0(0)	0(0-1263.96)	0(0)	0(0-208.95)	2(1.89%)	86.70#(10.50-313.18)	0(0)	0(0-0)
Skin excluding Basal and Squamous	2(0.35%)	18.25#(2.21-65.92)	0(0)	0(0-296.4)	1(0.32%)	20.64(0.52-114.98)	1(0.94%)	28.15(0.71-156.82)	0(0)	0(0-280.24)
Breast/Genital/Urinary/Endocrine System	2(0.35%)	15.32#(1.86-55.35)	0(0)	0(0-186.99)	1(0.32%)	12.28(0.31-68.44)	1(0.94%)	34.03(0.86-189.60)	0(0)	0(0-0)
Brain and Other Nervous System	2(0.35%)	5.83(0.71-21.07)	1(0.87%)	27.62(0.70-153.87)	1(0.32%)	6.67(0.17-37.16)	0(0)	0(0-32.30)	0(0)	0(0-86.67)
lymph/Blood	1(0.18%)	13.82(0.35-77.01)	0(0)	0(0-370.52)	0(0)	0(0-73.49)	1(0.94%)	81.97#(2.08-456.71)	0(0)	0(0-0)
Miscellaneous Malignant Cancer	37(6.56%)	34.83#(24.52-48.00)	13(11.30%)	106.88#(56.91-182.76)	18(5.68%)	38.46#(22.80-60.79)	5(4.72%)	14.56#(4.73-33.98)	1(3.85%)	7.73(0.20-43.06)
In situ, benign or unknown behavior neoplasm	1(0.18%)	3.14(0.08-17.48)	0(0)	0(0-101.52)	0(0)	0(0-26.63)	1(0.94%)	9.52(0.24-53.04)	0(0)	0(0-94.99)
Noncancer	76(13.48%)	14.27#(11.24-17.86)	16(13.91%)	20.18#(11.54-32.77)	25(7.89%)	11.04#(7.14-16.29)	23(21.70%)	13.97#(8.86-20.97)	12(46.15%)	19.30#(9.97-33.71)
Infections	8(1.42%)	12.83#(5.54-25.28)	1(0.87%)	28.33(0.72-157.85)	1(0.32%)	5.79(0.15-32.25)	4(3.77%)	16.99#(4.63-43.50)	2(7.69%)	11.11#(1.35-40.14)
Diabetes Mellitus	3(0.53%)	1.07(0.22-3.14)	2(1.74%)	6.69(0.81-24.17)	0(0)	0(0-3.09)	0(0)	0(0-3.92)	1(3.85%)	2.75(0.07-15.31)
Alzheimers (ICD-9 and 10 only)	2(0.35%)	2.77(0.34-10.00)	0(0)	0(0-51.05)	1(0.32%)	4.01(0.10-22.36)	0(0)	0(0-12.64)	1(3.85%)	9.16(0.23-51.03)
Diseases of Heart	21(3.72%)	1.69#(1.05-2.58)	2(1.74%)	1.37(0.17-4.95)	9(2.84%)	1.69(0.77-3.20)	5(4.72%)	1.21(0.39-2.83)	5(19.23%)	3.33#(1.08-7.77)
Hypertension without Heart Disease	2(0.35%)	2.66(0.32-9.60)	0(0)	0(0-48.14)	0(0)	0(0-12.27)	0(0)	0(0-13.67)	2(7.69%)	18.90#(2.29-68.27)
Cerebrovascular Diseases	5(0.89%)	1.46(0.47-3.41)	0(0)	0(0-9.22)	0(0)	0(0-2.53)	5(4.72%)	4.39#(1.43-10.25)	0(0)	0(0-8.72)
Diseases of Arteries	3(0.53%)	35.49#(7.32-103.72)	0(0)	0(0-82.01	3(0.95%)	75.85#(15.64-221.66)	0(0)	0(0-0)	0(0)	0(0-0)
Pneumonia and Influenza	7(1.24%)	5.17#(2.08-10.64)	2(1.74%)	12.33#(1.49-44.54)	4(1.26%)	7.05#(1.92-18.05)	0(0)	0(0-7.90)	1(3.85%)	6.31(0.16-35.18)
Chronic Obstructive Pulmonary Disease and Allied Cond	3(0.53%)	1.62(0.33-4.72)	1(0.87%)	4.67(0.12-26.03)	2(0.63%)	2.53(0.31-9.12)	0(0)	0(0-5.90)	0(0)	0(0-16.40)
Chronic Liver Disease and Cirrhosis	0(0)	0(0-2.70)	0(0)	0(0-23.99)	0(0)	0(0-5.95)	0(0)	0(0-8.42)	0(0)	0(0-23.79)
Nephritis/Nephrotic Syndrome/Nephrosis	0(0)	0(0-3.31)	0(0)	0(0-30.17)	0(0)	0(0-7.81)	0(0)	0(0-9.82)	0(0)	0(0-25.34)
Pregnancy/Childbirth/Puerperium	1(0.18%)	133.15#(3.37-741.84)	1(0.87%)	885.45#(22.42-4933.44)	0(0)	0(0-937.77)	0(0)	0(0-1848.27)	0(0)	0(0-8166.30)
Symptoms,signs and ill-defined conditions	0(0)	0(0-9.25)	0(0)	0(0-77.36)	0(0)	0(0-21.34)	0(0)	0(0-27.93)	0(0)	0(0-80.15)
Accidents and Adverse Effects	4(0.71%)	1.45(0.39-3.71)	1(0.87%)	3.09(0.08-17.19)	1(0.32%)	0.80(0.02-4.48)	2(1.89%)	2.27(0.27-8.19)	0(0)	0(0-11.86)
Suicide and Self-Inflicted Injury	2(0.35%)	2.23(0.27-8.06)	1(0.87%)	9(0.23-50.14)	0(0)	0(0-8.67)	1(0.94%)	3.68(0.09-20.49)	0(0)	0(0-41.95)
Homicide and Legal Intervention	0(0)	0(0-12.89)	0(0)	0(0-95.19)	0(0)	0(0-26.56)	0(0)	0(0-44.62)	0(0)	0(0-141.95)
Other Cause of Death	15(2.66%)	2.22#(1.24-3.65)	5(4.35%)	6.86#(2.23-16.02)	4(1.26%)	1.42(0.39-3.65)	6(5.66%)	2.55(0.94-5.55)	0(0)	0(0-4.19)
