# Supplementary material for: Cause of death during nasopharyngeal carcinoma survivorship: a population-based analysis
Source: Front Oncol. 2023 Oct 18;13:1269118. doi: 10.3389/fonc.2023.1269118 (PMC10619912; doi:10.3389/fonc.2023.1269118)
Supplement: Supplementary file 1 [file DataSheet_1.zip › Supplementary material/Supplementary Table 8.xlsx]

## Sheet: Sheet1
Supplementary Table 8 Standardized-mortality ratios(SMRs) for each cause of death following NPC diagnosis in married patients
	Timing of Death After Diagnosis
	All years		<1 year		1 to <5 years		5 to <10 years		≥10 years
	No.(%)	SMR(95% CI)	No.(%)	SMR(95% CI)	No.(%)	SMR(95% CI)	No.(%)	SMR(95% CI)	No.(%)	SMR(95% CI)
Cause of Death	932(100%)	6.71#(6.29-7.16)	227(100%)	14.72#(12.86-16.76)	463(100%)	7.74#(7.06-8.48)	190(100%)	4.11#(3.55-4.74)	52(100%)	2.99#(2.23-3.92)
All Malignant Cancers	767(82.30%)	19.62#(18.25-21.06)	191(84.14%)	42.91#(37.04-49.44)	419(90.50%)	24.52#(22.23-26.99)	130(68.42%)	10.12#(8.45-12.02)	27(51.92%)	5.72#(3.77-8.33)
Nasopharynx	521(55.90%)	3,426.48#(3138.53-3733.74)	123(54.19%)	6,814.84#(5663.80-8131.07)	309(66.74%)	4,522.30#(4032.07-5055.70)	77(40.53%)	1,573.98#(1242.16-1967.20)	12(23.08%)	716.27#(370.11-1251.18)
Oropharynx	13(1.39%)	149.89#(79.81-256.32)	4(1.76%)	465.76#(126.90-1192.52)	7(1.51%)	194.89#(78.36-401.56)	2(1.05%)	66.13#(8.01-238.88)	0(0)	0(0-307.92)
Oral Cavity and Other Pharynx	34(3.65%)	13.31#(9.22-18.60)	10(4.41%)	22.60#(10.84-41.57)	16(3.46%)	12.34#(7.05-20.03)	6(3.16%)	7.59#(2.79-16.52)	2(3.85%)	79.49#(9.63-287.16)
Digestive System	25(2.68%)	2.06#(1.33-3.04)	2(0.88%)	1.49(0.18-5.39)	12(2.59%)	2.28#(1.18-3.98)	8(4.21%)	1.98(0.85-3.90)	3(5.77%)	2.00(0.41-5.84)
Respiratory System	54(5.79%)	4.87#(3.66-6.36)	15(6.61%)	11.21#(6.27-18.48)	17(3.67%)	3.44#(2.00-5.51)	16(8.42%)	4.49#(2.57-7.30)	6(11.54%)	4.84#(1.77-10.53)
Bones and Joints/Soft Tissue	2(0.21%)	8.82#(1.07-31.87)	0(0)	0(0-145.94)	1(0.22%)	7.02(0.18-39.11)	1(0.53%)	16.96(0.43-94.51)	0(0)	0(0-0)
Skin excluding Basal and Squamous	9(0.97%)	12.66#(5.79-24.04)	4(1.76%)	48.79#(13.29-124.92)	3(0.65%)	9.58#(1.98-28.01)	2(1.05%)	8.60#(1.04-31.07)	0(0)	0(0-44.32)
Breast/Genital/Urinary/Endocrine System	4(0.43%)	10.93#(2.98-27.97)	0(0)	0(0-92.51)	1(0.22%)	5.42(0.14-30.20)	3(1.58%)	21.16#(4.36-61.85)	0(0)	0(0-0)
Brain and Other Nervous System	5(0.54%)	5.03#(1.63-11.75)	3(1.32%)	27.72#(5.72-81.00)	2(0.43%)	4.63(0.56-16.72)	0(0)	0(0-11.14)	0(0)	0(0-30.28)
lymph/Blood	9(0.97%)	6.93#(3.17-13.15)	1(0.44%)	3.56(0.09-19.84)	6(1.30%)	6.45#(2.37-14.04)	2(1.05%)	22.84#(2.77-82.49)	0(0)	0(0-0)
Miscellaneous Malignant Cancer	91(9.76%)	32.53#(26.19-39.94)	29(12.78%)	90.71#(60.75-130.28)	45(9.72%)	36.87#(26.89-49.33)	13(6.84%)	14.21#(7.57-24.30)	4(7.69%)	11.68#(3.18-29.90)
In situ, benign or unknown behavior neoplasm	3(0.32%)	3.71(0.77-10.85)	0(0)	0(0-41.72)	1(0.22%)	2.90(0.07-16.13)	2(1.05%)	7.41(0.90-26.77)	0(0)	0(0-35.44)
Noncancer	162(17.38%)	9.82#(8.37-11.46)	36(15.86%)	17.06#(11.95-23.61)	43(9.29%)	5.53#(4.00-7.45)	58(30.53%)	10.57#(8.02-13.66)	25(48.08%)	22.46#(14.54-33.16)
Infections	10(1.07%)	11.18#(5.36-20.56)	3(1.32%)	24.39#(5.03-71.26)	1(0.22%)	2.60(0.07-14.50)	4(2.11%)	19.31#(5.26-49.45)	2(3.85%)	11.11#(1.35-40.14)
Diabetes Mellitus	4(0.43%)	0.72(0.20-1.85)	2(0.88%)	3.37(0.41-12.16)	1(0.22%)	0.43(0.01-2.37)	0(0)	0(0-1.97)	1(1.92%)	1.37(0.03-7.64)
Alzheimers (ICD-9 and 10 only)	2(0.21%)	0.85(0.10-3.07)	0(0)	0(0-17.35)	1(0.22%)	1.08(0.03-6.01)	0(0)	0(0-4.37)	1(1.92%)	2.72(0.07-15.16)
Diseases of Heart	35(3.76%)	1.06(0.74-1.47)	11(4.85%)	2.94#(1.47-5.27)	10(2.16%)	0.70(0.34-1.29)	10(5.26%)	0.91(0.44-1.68)	4(7.69%)	0.97(0.26-2.48)
Hypertension without Heart Disease	2(0.21%)	1.26(0.15-4.57)	0(0)	0(0-23.53)	0(0)	0(0-5.70)	0(0)	0(0-6.66)	2(3.85%)	8.90#(1.08-32.15)
Cerebrovascular Diseases	11(1.18%)	1.63(0.81-2.92)	0(0)	0(0-4.92)	2(0.43%)	0.70(0.08-2.52)	7(3.68%)	3.11#(1.25-6.40)	2(3.85%)	2.28(0.28-8.25)
Diseases of Arteries	2(0.21%)	46.08#(5.58-166.44)	0(0)	0(0-239.25)	2(0.43%)	71.46#(8.65-258.13)	0(0)	0(0-0)	0(0)	0(0-0)
Pneumonia and Influenza	11(1.18%)	4.06#(2.03-7.27)	3(1.32%)	10.04#(2.07-29.34)	3(0.65%)	2.64(0.55-7.73)	4(2.11%)	4.30#(1.17-11.00)	1(1.92%)	2.92(0.07-16.29)
Chronic Obstructive Pulmonary Disease and Allied Cond	15(1.61%)	2.12#(1.19-3.50)	2(0.88%)	2.60(0.32-9.41)	4(0.86%)	1.33(0.36-3.41)	8(4.21%)	3.35#(1.45-6.61)	1(1.92%)	1.09(0.03-6.08)
Chronic Liver Disease and Cirrhosis	2(0.21%)	0.66(0.08-2.38)	0(0)	0(0-10.85)	1(0.22%)	0.74(0.02-4.15)	0(0)	0(0-3.68)	1(1.92%)	2.84(0.07-15.82)
Nephritis/Nephrotic Syndrome/Nephrosis	0(0)	0(0-1.40)	0(0)	0(0-12.91)	0(0)	0(0-3.28)	0(0)	0(0-4.20)	0(0)	0(0-10.57)
Pregnancy/Childbirth/Puerperium	1(0.11%)	106.50#(2.70-593.38)	1(0.44%)	741.91#(18.78-4133.67)	0(0)	0(0-749.26)	0(0)	0(0-1440.63)	0(0)	0(0-6613.47)
Symptoms,signs and ill-defined conditions	2(0.21%)	1.69(0.20-6.10)	1(0.44%)	7.25(0.18-40.40)	0(0)	0(0-7.07)	1(0.53%)	2.57(0.07-14.32)	0(0)	0(0-27.12)
Accidents and Adverse Effects	14(1.50%)	2.23#(1.22-3.74)	2(0.88%)	2.81(0.34-10.17)	5(1.08%)	1.81(0.59-4.21)	5(2.63%)	2.43(0.79-5.67)	2(3.85%)	2.69(0.33-9.73)
Suicide and Self-Inflicted Injury	5(0.54%)	2.31(0.75-5.39)	3(1.32%)	11.48#(2.37-33.55)	1(0.22%)	1.01(0.03-5.61)	1(0.53%)	1.47(0.04-8.17)	0(0)	0(0-16.14)
Homicide and Legal Intervention	1(0.11%)	1.95(0.05-10.84)	1(0.44%)	14.18(0.36-79.02)	0(0)	0(0-14.88)	0(0)	0(0-24.41)	0(0)	0(0-83.10)
Other Cause of Death	45(4.83%)	2.45#(1.79-3.28)	7(3.08%)	3.72#(1.49-7.66)	12(2.59%)	1.57(0.81-2.74)	18(9.47%)	2.86#(1.69-4.52)	8(15.38%)	3.20#(1.38-6.30)
