# Supplementary material for: Cause of death during nasopharyngeal carcinoma survivorship: a population-based analysis
Source: Front Oncol. 2023 Oct 18;13:1269118. doi: 10.3389/fonc.2023.1269118 (PMC10619912; doi:10.3389/fonc.2023.1269118)
Supplement: Supplementary file 1 [file DataSheet_1.zip › Supplementary material/Supplementary Table 9.xlsx]

## Sheet: Sheet1
Supplementary Table 9 Standardized-mortality ratios(SMRs) for each cause of death following NPC diagnosis in never married patients
	Timing of Death After Diagnosis
	All years		<1 year		1 to <5 years		5 to <10 years		≥10 years
	No.(%)	SMR(95% CI)	No.(%)	SMR(95% CI)	No.(%)	SMR(95% CI)	No.(%)	SMR(95% CI)	No.(%)	SMR(95% CI)
Cause of Death	364(100%)	13.78#(12.40-15.27)	103(100%)	30.85#(25.18-37.42)	191(100%)	15.56#(13.43-17.93)	57(100%)	7.00#(5.30-9.07)	13(100%)	4.89#(2.60-8.36)
All Malignant Cancers	301(82.69%)	43.75#(38.94-48.98)	94(91.26%)	105.23#(85.04-128.78)	166(86.91%)	51.77#(44.19-60.27)	36(63.16%)	17.14#(12.00-23.73)	5(38.46%)	7.35#(2.39-17.16)
Nasopharynx	189(51.92%)	7,874.66#(6791.97-9080.88)	50(48.54%)	15,826.22#(11746.53-20864.9)	113(59.16%)	9,866.64#(8131.51-11862.42)	24(42.11%)	3,426.28#(2195.28-5098.03)	2(15.38%)	838.82#(101.58-3030.10)
Oropharynx	6(1.65%)	333.20#(122.28-725.23)	5(4.85%)	2,323.94#(754.58-5423.29)	1(0.52%)	124.16#(3.14-691.79)	0(0)	0(0-637.35)	0(0)	0(0-1831.64)
Oral Cavity and Other Pharynx	25(6.87%)	69.95#(45.27-103.26)	9(8.74%)	79.70#(36.44-151.30)	13(6.81%)	69.89#(37.21-119.51)	2(3.51%)	34.65#(4.20-125.18)	1(7.69%)	1,317.90#(33.37-7342.85)
Digestive System	8(2.20%)	3.77#(1.63-7.43)	3(2.91%)	11.15#(2.30-32.59)	3(1.57%)	3.06(0.63-8.94)	2(3.51%)	3.06(0.37-11.05)	0(0)	0(0-16.95)
Respiratory System	19(5.22%)	10.15#(6.11-15.85)	7(6.80%)	27.31#(10.98-56.27)	8(4.19%)	9.05#(3.91-17.83)	3(5.26%)	5.36#(1.10-15.66)	1(7.69%)	5.86(0.15-32.62)
Bones and Joints/Soft Tissue	2(0.55%)	102.78#(12.45-371.28)	1(0.97%)	133.43#(3.38-743.43)	0(0)	0(0-607.02)	1(1.75)	169.86#(4.30-946.40)	0(0)	0(0-0)
Skin excluding Basal and Squamous	6(1.65%)	52.62#(19.31-114.54)	2(1.94%)	128.02#(15.50-462.43)	3(1.57%)	56.40#(11.63-164.82)	1(1.75)	28.29(0.72-157.60)	0(0)	0(0-374.55)
Breast/Genital/Urinary/Endocrine System	0(0)	0(0-0)	0(0)	0(0-0)	0(0)	0(0-0)	0(0)	0(0-0)	0(0)	0(0-0)
Brain and Other Nervous System	1(0.27%)	5.08(0.13-28.30)	0(0)	0(0-148.96)	1(0.52%)	11.07(0.28-61.70)	0(0)	0(0-59.25)	0(0)	0(0-188.47)
lymph/Blood	4(1.10%)	32.39#(8.82-82.93)	1(0.97%)	110.29#(2.79-614.50)	2(1.05%)	76.44#(9.26-276.11)	0(0)	0(0-90.94)	1(7.69%)	20.96(0.53-116.79)
Miscellaneous Malignant Cancer	41(11.26%)	84.21#(60.43-114.25)	16(15.53%)	251.56#(143.79-408.52)	22(11.52%)	97.00#(60.79-146.86)	3(5.26%)	20.18#(4.16-58.96)	0(0)	0(0-77.23)
In situ, benign or unknown behavior neoplasm	2(0.55%)	16.31#(1.98-58.91)	0(0)	0(0-234.33)	0(0)	0(0-64.60)	2(3.51%)	52.52#(6.36-189.70)	0(0)	0(0-315.21)
Noncancer	61(16.76%)	15.72#(12.03-20.20)	9(8.74%)	13.91#(6.36-26.41)	25(13.09%)	12.00#(7.76-17.71)	19(33.33%)	18.99#(11.43-29.66)	8(61.54%)	53.97#(23.30-106.35)
Infections	7(1.92%)	81.29#(32.68-167.49)	2(1.94%)	58.11#(7.04-209.90)	4(2.09%)	96.82#(26.38-247.91)	1(1.75)	96.35#(2.44-536.81)	0(0)	0(0-0)
Diabetes Mellitus	1(0.27%)	0.99(0.02-5.50)	1(0.97%)	8.02(0.20-44.66)	0(0)	0(0-7.92)	0(0)	0(0-11.77)	0(0)	0(0-33.45)
Alzheimers (ICD-9 and 10 only)	1(0.27%)	3.2(0.08-17.86)	0(0)	0(0-113.44)	0(0)	0(0-23.75)	1(1.75)	9.64(0.24-53.72)	0(0)	0(0-180.18)
Diseases of Heart	18(4.95%)	3.07#(1.82-4.86)	2(1.94%)	2.64(0.32-9.52)	5(2.62%)	1.82(0.59-4.25)	7(12.28%)	3.93#(1.58-8.10)	4(30.77%)	7.02#(1.91-17.99)
Hypertension without Heart Disease	1(0.27%)	3.32(0.08-18.47)	0(0)	0(0-101.40)	0(0)	0(0-26.43)	1(1.75)	10.68(0.27-59.50)	0(0)	0(0-115.38)
Cerebrovascular Diseases	1(0.27%)	0.88(0.02-4.90)	0(0)	0(0-25.15)	1(0.52%)	1.87(0.05-10.40)	0(0)	0(0-10.67)	0(0)	0(0-33.80)
Diseases of Arteries	1(0.27%)	24.32(0.62-135.49)	0(0)	0(0-124.79)	1(0.52%)	86.48#(2.19-481.81)	0(0)	0(0-0)	0(0)	0(0-0)
Pneumonia and Influenza	1(0.27%)	2.40(0.06-13.39)	0(0)	0(0-67.75)	1(0.52%)	5.10(0.13-28.44)	0(0)	0(0-29.10)	0(0)	0(0-94.51)
Chronic Obstructive Pulmonary Disease and Allied Cond	7(1.92%)	6.46#(2.60-13.31)	0(0)	0(0-28.26)	3(1.57%)	6.02#(1.24-17.58)	1(1.75)	2.87(0.07-15.98)	3(23.08%)	28.31#(5.84-82.73)
Chronic Liver Disease and Cirrhosis	2(0.55%)	2.94(0.36-10.63)	0(0)	0(0-42.95)	1(0.52%)	3.20(0.08-17.85)	1(1.75)	4.69(0.12-26.10)	0(0)	0(0-54.15)
Nephritis/Nephrotic Syndrome/Nephrosis	1(0.27%)	2.09(0.05-11.62)	1(0.97%)	16.32(0.41-90.93)	0(0)	0(0-16.46)	0(0)	0(0-25.58)	0(0)	0(0-74.12)
Pregnancy/Childbirth/Puerperium	1(0.27%)	118.34#(3.00-659.36)	0(0)	0(0-3490.24)	1(0.52%)	261.93#(6.63-1459.40)	0(0)	0(0-1365.21)	0(0)	0(0-4223.97)
Symptoms,signs and ill-defined conditions	1(0.27%)	3.64(0.09-20.29)	0(0)	0(0-99.65)	0(0)	0(0-28.05)	1(1.75)	12.49(0.32-69.57)	0(0)	0(0-142.00)
Accidents and Adverse Effects	4(1.10%)	1.94(0.53-4.97)	2(1.94%)	8.29#(1.00-29.95)	1(0.52%)	1.08(0.03-6.04)	1(1.75)	1.52(0.04-8.49)	0(0)	0(0-15.21)
Suicide and Self-Inflicted Injury	0(0)	0(0-5.19)	0(0)	0(0-42.02)	0(0)	0(0-11.32)	0(0)	0(0-16.42)	0(0)	0(0-50.88)
Homicide and Legal Intervention	2(0.55%)	4.11(0.50-14.85)	0(0)	0(0-65.93)	2(1.05%)	9.35#(1.13-33.76)	0(0)	0(0-24.48)	0(0)	0(0-56.09)
Other Cause of Death	12(3.30%)	3.59#(1.85-6.27)	1(0.97%)	2.50(0.06-13.92)	5(2.62%)	3.22#(1.05-7.52)	5(8.77%)	4.74#(1.54-11.06)	1(7.69%)	2.95(0.07-16.44)
